# Supplementary material for: Inhibition of ATP synthase reverse activity restores energy homeostasis in mitochondrial pathologies
Source: EMBO J. 2023 Mar 13;42(10):e111699. doi: 10.15252/embj.2022111699 (PMC10183817; doi:10.15252/embj.2022111699)
Supplement: Supplementary file 3 — Dataset EV1 [file EMBJ-42-e111699-s006.xlsx]

## Sheet: Legend Dataset EV1
Dataset EV1. In-silico screening identified Catechins as compounds that bind to mitochondrial ATP synthase (linked to main Figure 1).
In-silico screening of 7441 natural or synthetic derivative compounds from CoconutDB. Compounds were categorized for antioxidant and free radical scavenging activity as well as creatine kinase (CK) inhibition and docking to the mitochondrial ATP synthase.

## Sheet: 80-800KDa
	COCONUT_NAME	COCONUT_ID	AFFINITY Kcal/Mol	CREATINE KINASE INIBITOR	FREE RADICAL SCAVENGER	ANTIOXIDANT
	[2-hydroxy-5-(357-trihydroxy-34-dihydro-2H-1-benzopyran-2-yl)phenyl]oxidanesulfonic acid	CNP0001343	-9.5	0.69	0.722	0.857
	2-(3,4-dihydroxyphenyl)-6,7-dihydroxy-3,4-dihydro-2H-1-benzopyran-3-yl 3,4,6-trihydroxy-5-oxo-1-(3,5,7-trihydroxy-3,4-dihydro-2H-1-benzopyran-2-yl)-5H-benzo[7]annulene-8-carboxylate	CNP0003146	-13.8	0.524	0.855	0.863
	[2-hydroxy-4-(357-trihydroxy-34-dihydro-2H-1-benzopyran-2-yl)phenyl]oxidanesulfonic acid	CNP0010362	-9.4	0.69	0.722	0.857
	3-hydroxy-2-(3-hydroxyphenyl)-4H-chromen-4-one	CNP0023317	-7.7	0.544	0.82	0.76
	36-dihydroxy-2-(2-hydroxyphenyl)-4H-chromen-4-one	CNP0032595	-8.0	0.553	0.829	0.773
	37-dihydroxy-2-(3-hydroxyphenyl)-4H-chromen-4-one	CNP0034353	-8.3	0.641	0.851	0.812
	378-trihydroxy-2-(2-hydroxyphenyl)-4H-chromen-4-one	CNP0040241	-8.0	0.542	0.881	0.838
	2-(23-dihydroxyphenyl)-36-dihydroxy-4H-chromen-4-one	CNP0041132	-8.3	0.511	0.875	0.837
	36-dihydroxy-2-(3-hydroxyphenyl)-4H-chromen-4-one	CNP0043081	-8.0	0.544	0.82	0.76
	2-(24-dihydroxyphenyl)-4H-chromen-4-one	CNP0043929	-8.5	0.529	0.761	0.721
	37-dihydroxy-2-(4-hydroxyphenyl)-5-(propan-2-yloxy)-4H-chromen-4-one	CNP0044435	-8.9	0.517	0.762	0.738
	7-hydroxy-2-(3-hydroxyphenyl)-4H-chromen-4-one	CNP0047765	-7.9	0.544	0.74	0.698
	2-(3-benzyl-4-hydroxyphenyl)-357-trihydroxy-4H-chromen-4-one	CNP0053780	-10.4	0.501	0.82	0.797
	67-dihydroxy-2-(3-hydroxyphenyl)-4H-chromen-4-one	CNP0056115	-8.3	0.585	0.804	0.763
	78-dihydroxy-2-(3-hydroxyphenyl)-4H-chromen-4-one	CNP0065942	-8.0	0.696	0.883	0.851
	2-(34-dihydroxyphenyl)-6-hydroxy-4H-chromen-4-one	CNP0068095	-9.0	0.544	0.808	0.768
	5-hydroxy-2-(3-hydroxyphenyl)-4H-chromen-4-one	CNP0073286	-7.7	0.643	0.785	0.757
	3578-tetrahydroxy-2-(3-hydroxy-4-methoxyphenyl)-4H-chromen-4-one	CNP0075037	-9.7	0.514	0.88	0.847
	2-(35-dihydroxy-4-methoxyphenyl)-5-methoxy-34-dihydro-2H-1-benzopyran-37-diol	CNP0075399	-8.6	0.533	0.846	0.848
	57-dihydroxy-2-(4-hydroxyphenyl)-8-methyl-4H-chromen-4-one	CNP0076169	-9.5	0.531	0.806	0.806
	2-(35-dihydroxyphenyl)-1-benzofuran-67-diol	CNP0078841	-8.9	0.62	0.89	0.854
	34-O-Dimethylquercetin	CNP0079175	-8.7	0.546	0.844	0.852
	3572-Tetrahydroxy-5-Methoxyflavanone	CNP0081454	-8.1	0.555	0.834	0.888
	[2-(34-dihydroxyphenyl)-57-dihydroxy-34-dihydro-2H-1-benzopyran-3-yl]oxidanesulfonic acid	CNP0083676	-9.3	0.6	0.643	0.783
	11-(34-dihydroxyphenyl)-24612-tetrahydroxy-5-(4-hydroxyphenyl)-3H-610-dioxaspiro[1-benzofuran-24-tricyclo[7.4.0.0³⁷]tridecane]-13(7)8-trien-3-one	CNP0086559	-8.9	0.595	0.949	0.939
	66-Bigenkwanin	CNP0087246	-13.0	0.565	0.823	0.799
	37-dihydroxy-5-(2-hydroxyethoxy)-2-(4-hydroxyphenyl)-4H-chromen-4-one	CNP0092594	-8.5	0.621	0.78	0.752
	37-dihydroxy-2-(4-hydroxyphenyl)-5-(3-hydroxypropoxy)-4H-chromen-4-one	CNP0093462	-8.5	0.573	0.754	0.729
	2-(34-dihydroxyphenyl)-4H-chromene-357-triol	CNP0093987	-9.2	0.657	0.816	0.789
	57-dihydroxy-2-(4-hydroxy-3-methoxyphenyl)-3-methoxy-34-dihydro-2H-1-benzopyran-4-one	CNP0095852	-8.8	0.546	0.844	0.852
	36-dihydroxy-2-(245-trihydroxyphenyl)-4H-chromen-4-one	CNP0096117	-8.3	0.632	0.9	0.872
	2-(34-dihydroxyphenyl)-57-dihydroxy-3-methyl-4H-chromen-4-one acid	CNP0102699	-9.5	0.556	0.817	0.806
	352-Trihydroxy-75-Dimethoxyflavanone	CNP0102860	-8.7	0.518	0.827	0.884
	Taiwaniaflavone	CNP0102979	-12.3	0.548	0.802	0.795
	Quercetin	CNP0103504	-9.7	0.874	0.918	0.916
	Bellidin	CNP0103750	-8.8	0.556	0.881	0.866
	Corniculatusin	CNP0104018	-9.8	0.514	0.903	0.87
	2-(35-dihydroxyphenyl)-58-dihydroxy-34-dihydro-2H-1-benzopyran-4-one	CNP0105372	-9.0	0.564	0.836	0.853
	Myricetin	CNP0105429	-9.8	0.807	0.935	0.948
	(2S)-572-Trihydroxyflavanone	CNP0105716	-8.1	0.546	0.763	0.804
	Morelosin	CNP0105978	-9.0	0.539	0.878	0.854
	Kaempferol 8-C-Sulfate	CNP0106197	-10.0	0.596	0.757	0.739
	Taxifolin 5-Methyl Ether	CNP0106790	-9.1	0.683	0.853	0.896
	Gallocatechin 73-Di-O-Gallate	CNP0107384	-9.4	0.546	0.881	0.873
	257-trihydroxy-14-dihydronaphthalene-14-dione	CNP0107400	-7.1	0.574	0.843	0.815
	367-trihydroxy-2-phenyl-4H-chromen-4-one	CNP0107405	-8.2	0.605	0.888	0.857
	2-(34-dihydroxyphenyl)-57-dihydroxy-34-dihydro-2H-1-benzopyran-3-yl benzoate	CNP0108771	-10.1	0.723	0.8	0.809
	784-Trihydroxyflavanone	CNP0109415	-7.9	0.518	0.843	0.851
	2-[234456-hexahydroxy-6-(357-trihydroxy-4-oxo-34-dihydro-2H-1-benzopyran-2-yl)-[11-biphenyl]-2-yl]-357-trihydroxy-34-dihydro-2H-1-benzopyran-4-one	CNP0109935	-8.4	0.688	0.924	0.957
	37-Dihydroxy-534-Trimethoxyflavone	CNP0110361	-8.5	0.502	0.847	0.812
	Laricitrin	CNP0110420	-9.5	0.534	0.921	0.915
	8-[37-dihydroxy-2-(4-hydroxyphenyl)-34-dihydro-2H-1-benzopyran-4-yl]-2-(4-hydroxyphenyl)-34-dihydro-2H-1-benzopyran-357-triol	CNP0110462	-12.6	0.514	0.888	0.919
	2-(4-hydroxyphenyl)-34-dihydro-2H-1-benzopyran-37-diol	CNP0110911	-8.0	0.673	0.803	0.814
	Cupressuflavone	CNP0111031	-12.4	0.613	0.84	0.832
	4-[357-trihydroxy-2-(345-trihydroxyphenyl)-34-dihydro-2H-1-benzopyran-8-yl]-2-(345-trihydroxyphenyl)-34-dihydro-2H-1-benzopyran-357-triol	CNP0111176	-8.0	0.531	0.924	0.949
	356-trihydroxy-2-(4-hydroxyphenyl)-4H-chromen-4-one	CNP0111615	-8.3	0.612	0.909	0.897
	78-Dihydroxyflavone	CNP0112221	-7.5	0.602	0.883	0.849
	2-(4-hydroxyphenyl)-2H-chromene-357-triol	CNP0112612	-8.2	0.525	0.714	0.695
	2-(3-hydroxyphenyl)-4H-chromen-4-one	CNP0112856	-7.4	0.506	0.725	0.682
	Biflavanone A	CNP0112976	-9.4	0.598	0.806	0.827
	2-(34-dihydroxyphenyl)-6-[2-(34-dihydroxyphenyl)-57-dihydroxy-4-oxo-34-dihydro-2H-1-benzopyran-3-yl]-357-trihydroxy-34-dihydro-2H-1-benzopyran-4-one	CNP0113441	-10.0	0.616	0.902	0.92
	57-dihydroxy-2-(4-hydroxyphenyl)-3-methyl-4H-chromen-4-one	CNP0114012	-9.1	0.501	0.769	0.761
	2-(34-dihydroxyphenyl)-5-methyl-34-dihydro-2H-1-benzopyran-37-diol	CNP0114510	-9.1	0.593	0.827	0.864
	5-hydroxy-2-(3-hydroxyphenyl)-7-methoxy-4H-chromen-4-one	CNP0115079	-8.6	0.501	0.76	0.728
	3-O-Methylquercetin	CNP0115195	-9.1	0.578	0.887	0.856
	358-trihydroxy-2-(4-hydroxyphenyl)-4H-chromen-4-one	CNP0117307	-9.3	0.635	0.907	0.887
	Epidistenin	CNP0117770	-7.8	0.837	0.855	0.865
	Quercetin 34-Bissulfate	CNP0118924	-9.7	0.533	0.668	0.872
	8-[37-dihydroxy-2-(4-hydroxyphenyl)-34-dihydro-2H-1-benzopyran-4-yl]-2-(34-dihydroxyphenyl)-34-dihydro-2H-1-benzopyran-357-triol	CNP0118995	-13.1	0.574	0.902	0.928
	Afzelechin	CNP0119144	-8.2	0.859	0.863	0.872
	6-Hydroxyflavone	CNP0119714	-8.3	0.506	0.725	0.682
	Padmatin	CNP0120238	-9.4	0.685	0.856	0.9
	6-[23-dihydroxy-6-(357-trihydroxy-34-dihydro-2H-1-benzopyran-2-yl)phenyl]-2-(34-dihydroxyphenyl)-34-dihydro-2H-1-benzopyran-357-triol	CNP0120734	-13.9	0.693	0.89	0.902
	Myricetin 34-Dimethyl Ether	CNP0120950	-9.1	0.534	0.901	0.885
	6-hydroxy-23-dihydro-1H-inden-1-one	CNP0121062	-6.7	0.569	NA	NA
	Dicranolomin	CNP0124632	-8.8	0.538	0.875	0.869
	6-[5-(57-dihydroxy-4-oxo-4H-chromen-2-yl)-2-hydroxyphenoxy]-57-dihydroxy-2-(4-hydroxyphenyl)-4H-chromen-4-one	CNP0125376	-9.2	0.582	0.899	0.872
	Catechin-(6->6)-Catechin	CNP0125771	-9.9	0.756	0.874	0.874
	35-dihydroxy-7-[(4-hydroxy-3-methylbut-2-en-1-yl)oxy]-2-(4-hydroxyphenyl)-34-dihydro-2H-1-benzopyran-4-one	CNP0126034		0.56	0.731	0.861
	Folerogenin	CNP0126567	-8.9	0.652	0.837	0.886
	Taxifolin 74-Dimethyl Ether	CNP0126993	-7.7	0.62	0.854	0.895
	334558-Hexahydroxyflavone	CNP0127177	-9.6	0.584	0.934	0.94
	11345688-octahydroxy-9H9H-[22-bixanthene]-99-dione	CNP0127687	-14.1	0.524	0.856	0.834
	Jeediflavanone	CNP0128522	-13.6	0.598	0.813	0.835
	2-(35-dihydroxyphenyl)-37-dihydroxy-5-methoxy-34-dihydro-2H-1-benzopyran-4-one	CNP0129579	-8.9	0.573	0.839	0.892
	5735-Tetrahydroxyflavanone	CNP0129663	-8.1	0.624	0.812	0.847
	2-(34-dimethoxyphenyl)-35-dihydroxy-7-methoxy-34-dihydro-2H-1-benzopyran-4-one	CNP0129881	-8.7	0.573	0.826	0.873
	4-[2-(34-dihydroxyphenyl)-357-trihydroxy-34-dihydro-2H-1-benzopyran-6-yl]-2-(345-trihydroxyphenyl)-34-dihydro-2H-1-benzopyran-357-triol	CNP0130094	-8.7	0.531	0.91	0.939
	2-(34-dihydroxyphenyl)-35-dihydroxy-2H3H4H10H-pyrano[23-f]chromen-10-one	CNP0130316	-9.0	0.548	NA	0.809
	357-trihydroxy-8-methoxy-2-phenyl-34-dihydro-2H-1-benzopyran-4-one	CNP0130752	-9.2	0.571	0.891	0.92
	2-(245-trihydroxyphenyl)-34-dihydro-2H-1-benzopyran-357-triol	CNP0131445	-9.2	0.807	0.893	0.91
	Mollisacacidin	CNP0132968	-9.2	0.551	0.781	0.831
	2-(34-dihydroxyphenyl)-57-dihydroxy-34-dihydro-2H-1-benzopyran-3-one	CNP0132987	-8.7	0.623	0.728	0.72
	26-dihydroxy-4-(357-trihydroxy-4-oxo-34-dihydro-2H-1-benzopyran-2-yl)phenyl 345-trihydroxybenzoate	CNP0132991	-11.3	0.713	0.904	0.936
	37-dihydroxy-2-(4-hydroxy-2-methoxyphenyl)-5-methoxy-34-dihydro-2H-1-benzopyran-4-one	CNP0133976	-8.8	0.512	0.815	0.875
	isookanin	CNP0134900	-8.3	0.504	0.832	0.836
	567-trihydroxy-2-(245-trihydroxyphenyl)-4H-chromen-4-one	CNP0135095	-9.9	0.513	0.921	0.925
	6-[2-(34-dihydroxyphenyl)-37-dihydroxy-34-dihydro-2H-1-benzopyran-4-yl]-357-trihydroxy-2-(345-trihydroxyphenyl)-34-dihydro-2H-1-benzopyran-4-one	CNP0136800	-9.6	0.526	0.91	0.954
	4-[2-(34-dihydroxyphenyl)-358-trihydroxy-34-dihydro-2H-1-benzopyran-6-yl]-2-(345-trihydroxyphenyl)-34-dihydro-2H-1-benzopyran-357-triol	CNP0137175	-13.8	0.524	0.923	0.942
	Tricetin 4-Methyl Ether	CNP0137354	-9.2	0.501	0.846	0.831
	37-dihydroxy-2-(4-hydroxy-3-methoxyphenyl)-5-methoxy-34-dihydro-2H-1-benzopyran-4-one	CNP0137490	-8.7	0.618	0.851	0.892
	Tamarixetin	CNP0137967	-9.4	0.632	0.893	0.871
	2-(34-dihydroxyphenyl)-357-trihydroxy-8-methyl-4H-chromen-4-one	CNP0139540	-10.3	0.565	0.884	0.872
	5-hydroxy-2-(4-hydroxyphenyl)-7-[358-trihydroxy-2-(4-hydroxyphenyl)-34-dihydro-2H-1-benzopyran-7-yl]oxy-4H-chromen-4-one	CNP0139628	-13.5	0.924	0.897	0.901
	36-dihydroxy-2-phenyl-4H-chromen-4-one	CNP0140059	-7.9	0.544	0.82	0.76
	2-(34-dihydroxyphenyl)-34-dihydro-2H-1-benzopyran-367-triol	CNP0140111	-8.9	0.707	0.834	0.84
	23-Dihydrohinokiflavone	CNP0140371	-12.6	0.607	0.881	0.878
	135-Trihydroxyxanthone	CNP0140438	-8.5	0.528	0.855	0.831
	Ochnaflavone	CNP0140643	-13.7	0.638	0.837	0.815
	3784-Tetrahydroxyflavone	CNP0141346	-8.1	0.579	0.893	0.861
	2-(34-dihydroxyphenyl)-6-[2-(34-dihydroxyphenyl)-37-dihydroxy-34-dihydro-2H-1-benzopyran-4-yl]-34-dihydro-2H-1-benzopyran-357-triol	CNP0141631	-13.8	0.533	0.883	0.921
	138-trihydroxy-9H-xanthen-9-one	CNP0141671	-8.6	0.519	0.788	0.771
	816-dioxatetracyclo[7.7.1.0²⁷.0¹⁰¹⁵]heptadeca-246101214-hexaene-351317-tetrol	CNP0142881	-9.3	0.532	0.816	0.874
	Epiafzelechin 3-Gallate	CNP0143052	-11.1	0.59	0.862	0.871
	57-dihydroxy-2-(3-hydroxyphenyl)-34-dihydro-2H-1-benzopyran-4-one	CNP0143156	-8.1	0.682	0.776	0.805
	Aromadendrin 5-Methyl Ether	CNP0143175	-8.8	0.595	0.827	0.878
	Garbanzol	CNP0143264	-8.0	0.729	0.839	0.902
	Quercetin 3-Sulfate	CNP0143310	-9.7	0.576	0.704	0.868
	3-[4-(57-dihydroxy-4-oxo-34-dihydro-2H-1-benzopyran-2-yl)phenoxy]-57-dihydroxy-2-(4-hydroxyphenyl)-4H-chromen-4-one	CNP0144321	-8.8	0.672	0.872	0.886
	67-dihydroxy-2-phenyl-4H-chromen-4-one	CNP0144713	-8.6	0.52	0.799	0.755
	2-(34-dihydroxyphenyl)-34-dihydro-2H-1-benzopyran-3478-tetrol	CNP0144958	-7.4	0.523	0.835	0.866
	(2R3R)-35735-Pentahydroxyflavan	CNP0146424	-8.0	0.844	0.877	0.887
	35-dihydroxy-2-(4-hydroxyphenyl)-7-[(3-methylbut-2-en-1-yl)oxy]-34-dihydro-2H-1-benzopyran-4-one	CNP0146611	-8.6	0.556	0.806	0.894
	2-phenyl-8-(357-trihydroxy-2-phenyl-34-dihydro-2H-1-benzopyran-4-yl)-4-(357-trihydroxy-2-phenyl-34-dihydro-2H-1-benzopyran-8-yl)-34-dihydro-2H-1-benzopyran-357-triol	CNP0147101	-8.3	0.527	0.886	0.915
	23-Dihydroamentoflavone	CNP0147846	-13.2	0.655	0.806	0.831
	2-(25-dihydroxyphenyl)-7-methoxy-34-dihydro-2H-1-benzopyran-35-diol	CNP0147999	-8.7	0.522	0.819	0.815
	2-(34-dihydroxyphenyl)-68-dihydroxy-4H-chromen-4-one	CNP0148683	-9.4	0.634	0.884	0.852
	35-dihydroxy-7-methyl-2-(4-methylphenyl)-4H-chromen-4-one	CNP0149083	-9.5	0.5	0.805	0.757
	56-dihydroxy-2-phenyl-4H-chromen-4-one	CNP0149125	-7.6	0.519	0.838	0.82
	1356-Tetrahydroxy-8-Methylxanthone	CNP0149851	-9.2	0.5	0.892	0.88
	678-trihydroxy-2-(345-trihydroxyphenyl)-4H-chromen-4-one	CNP0149863	-8.6	0.539	0.925	0.92
	Fustin	CNP0149925	-8.6	0.801	0.871	0.918
	Isoetin	CNP0150301	-9.5	0.657	0.894	0.886
	6-hydroxy-2-(3-hydroxyphenyl)-4H-chromen-4-one	CNP0151890	-8.7	0.506	0.725	0.682
	23-Dihydroamentoflavone	CNP0152122	-13.1	0.655	0.806	0.831
	37-dihydroxy-5-methoxy-2-(345-trihydroxyphenyl)-34-dihydro-2H-1-benzopyran-4-one	CNP0152556	-8.5	0.568	0.894	0.93
	cassiaflavan-(4Alpha→8)-Epicatechin	CNP0152860	-9.0	0.577	0.635	0.664
	574-Trihydroxy-8-P-Hydroxybenzyldihydroflavonol	CNP0153057	-10.4	0.51	0.846	0.895
	2-(34-dihydroxyphenyl)-8-[2-(34-dihydroxyphenyl)-357-trihydroxy-34-dihydro-2H-1-benzopyran-8-yl]methyl-34-dihydro-2H-1-benzopyran-357-triol	CNP0153126	-8.0	0.551	0.883	0.884
	Mearnsetin	CNP0153428	-9.6	0.578	0.903	0.889
	Rhusflavone	CNP0154104	-13.8	0.563	0.828	0.846
	8-[5-(57-dihydroxy-4-oxo-4H-chromen-2-yl)-2-hydroxyphenyl]-2-(34-dihydroxyphenyl)-57-dihydroxy-4H-chromen-4-one	CNP0154171	-13.6	0.683	0.846	0.835
	2-phenyl-8-(357-trihydroxy-2-phenyl-34-dihydro-2H-1-benzopyran-4-yl)-34-dihydro-2H-1-benzopyran-357-triol	CNP0154953	-12.4	0.527	0.886	0.915
	37-Dihydroxyflavone	CNP0155313	-7.8	0.609	0.857	0.819
	Aromadendrin 74-Dimethyl Ether	CNP0156249	-8.9	0.596	0.83	0.881
	2-34-dihydroxy-5-[(2-hydroxyethyl)sulfanyl]phenyl-34-dihydro-2H-1-benzopyran-357-triol	CNP0156929	-8.2	0.601	0.707	0.716
	Kaempferol 7-O-Sulfate	CNP0157203	-9.6	0.555	0.718	0.838
	Cedeodarin	CNP0158441	-8.9	0.642	0.865	0.904
	2-(34-dihydroxyphenyl)-4-[2-(34-dihydroxyphenyl)-357-trihydroxy-34-dihydro-2H-1-benzopyran-4-yl]oxy-34-dihydro-2H-1-benzopyran-357-triol	CNP0158935	-11.7	0.593	0.776	0.815
	7345-Tetrahydroxyflavone	CNP0159041	-9.2	0.544	0.873	0.842
	Hypnum Acid Methyl Ester	CNP0159322	-11.2	0.583	0.761	0.809
	525-Trihydroxyflavone	CNP0159786	-7.8	0.535	0.802	0.776
	(2R-Cis)-2-(25-Dihydroxyphenyl)-34-Dihydro-2H-1-Benzopyran-357-Triol	CNP0159984	-8.0	0.794	0.859	0.875
	Kaempferol 3-O-Sulfate	CNP0160895	-9.2	0.517	0.632	0.846
	Hovenitin I	CNP0161615	-9.5	0.617	0.905	0.938
	Gallocatechin	CNP0162539	-9.3	0.841	0.918	0.931
	2-hydroxy-5-(3,5,7-trihydroxy-3,4-dihydro-2H-1-benzopyran-2-yl)phenyl 3,4-dihydroxy-5-methoxybenzoate	CNP0162759	-10.9	0.505	0.854	0.84
	3567-tetrahydroxy-2-(4-hydroxyphenyl)-34-dihydro-2H-1-benzopyran-4-one	CNP0162842	-9.8	0.775	0.918	0.953
	3578-tetrahydroxy-2-(4-methylphenyl)-4H-chromen-4-one	CNP0163019	-9.8	0.648	0.868	0.835
	Robinetin	CNP0163085	-7.7	0.641	0.919	0.905
	Luteoforol	CNP0163089	-8.5	0.537	0.732	0.781
	Sexangularetin	CNP0164346	-9.4	0.529	0.909	0.881
	Ourateacatechin	CNP0164561	-9.1	0.628	0.867	0.869
	Tricetin	CNP0164562	-9.5	0.707	0.917	0.919
	57-dihydroxy-2-(4-hydroxyphenyl)-3-[357-trihydroxy-2-(4-hydroxyphenyl)-34-dihydro-2H-1-benzopyran-8-yl]-34-dihydro-2H-1-benzopyran-4-one	CNP0165431	-7.5	0.574	0.896	0.869
	3574-Tetrahydroxy-6-Methoxyflavanone	CNP0165514	-9.5	0.546	0.867	0.914
	2,3-Dihydroochnaflavone	CNP0166665	-13.7	0.707	0.828	0.842
	7-Galloylcatechin	CNP0166710	-11.6	0.65	0.87	0.859
	Azaleatin	CNP0167158	-9.1	0.579	0.881	0.852
	2-phenyl-34-dihydro-2H-1-benzopyran-37-diol	CNP0167467	-7.6	0.666	0.787	0.795
	2-2-[57-dihydroxy-2-(4-hydroxyphenyl)-4-oxo-34-dihydro-2H-1-benzopyran-6-yl]-45-dihydroxyphenyl-57-dihydroxy-4H-chromen-4-one	CNP0168406	-13.5	0.596	0.832	0.845
	3-Hydroxyjuglone	CNP0170052	-6.7	0.548	0.788	0.739
	5131618-tetrahydroxy-412-bis(4-hydroxyphenyl)-31121-trioxapentacyclo[11.8.0.0¹¹⁰.0²⁷.0¹⁵²⁰]henicosa-2(7)9151719-pentaene-814-dione	CNP0170480	-9.1	0.617	0.82	0.827
	Butin	CNP0170493	-9.1	0.529	0.78	0.799
	Dulcisflavan	CNP0170669	-8.8	0.72	0.924	0.935
	35726-Pentahydroxyflavanone	CNP0171117	-8.3	0.801	0.885	0.946
	1356-Tetrahydroxyxanthone	CNP0171361	-8.7	0.686	0.912	0.907
	Catechin 73-Di-O-Gallate	CNP0171654	-12.5	0.591	0.868	0.856
	3-hydroxy-2-phenyl-34-dihydro-2H-1-benzopyran-4-one	CNP0171951	-7.7	0.501	0.766	0.847
	Epimesquitol-(4Beta->4)-Epioritin-4Beta-Ol	CNP0172809	-12.6	0.52	0.794	0.83
	8-[5-(57-dihydroxy-4-oxo-4H-chromen-2-yl)-2-hydroxyphenyl]-57-dihydroxy-2-(4-methylphenyl)-4H-chromen-4-one	CNP0174779	-13.5	0.543	0.738	0.711
	Catechin 4-O-Gallate	CNP0175250	-10.9	0.714	0.88	0.871
	23-Dihydrodicranolomin	CNP0175547	-10.3	0.542	0.857	0.877
	2-[811-dihydroxy-412-bis(4-hydroxyphenyl)-513-dioxatricyclo[7.4.0.0²⁶]trideca-1(9)2(6)37-tetraene-3-carbonyl]benzene-135-triol	CNP0175588	-9.1	0.53	0.873	0.885
	Pinocembrin	CNP0175595	-7.6	0.611	0.786	0.819
	2-(34-dihydroxyphenyl)-358-trihydroxy-4H-chromen-4-one	CNP0176319	-9.7	0.667	0.919	0.906
	23-Dihydro-5-Hydroxyrobustaflavone	CNP0176432	-13.6	0.684	0.845	0.859
	2-(34-dihydroxyphenyl)-6-[2-(34-dihydroxyphenyl)-37-dihydroxy-34-dihydro-2H-1-benzopyran-4-yl]-357-trihydroxy-34-dihydro-2H-1-benzopyran-4-one	CNP0178974	-13.8	0.568	0.893	0.949
	Primuletin	CNP0179264	-7.3	0.563	0.773	0.746
	2-(4-hydroxyphenyl)-5-methoxy-34-dihydro-2H-1-benzopyran-37-diol	CNP0179563	-8.3	0.556	0.806	0.802
	(-)-6-Chloroepicatechin	CNP0180077	-9.4	0.638	0.763	0.758
	Epicatechin 3-O-P-Hydroxybenzoate	CNP0180516	-10.4	0.729	0.813	0.824
	2-(34-dihydroxyphenyl)-8-[2-(34-dihydroxyphenyl)-57-dihydroxy-34-dihydro-2H-1-benzopyran-4-yl]-34-dihydro-2H-1-benzopyran-357-triol	CNP0180676	-8.0	0.574	0.852	0.868
	5-hydroxy-2-(4-hydroxyphenyl)-3-[357-trihydroxy-2-(4-hydroxyphenyl)-4-oxo-34-dihydro-2H-1-benzopyran-8-yl]-4H-chromen-4-one	CNP0180815	-9.9	0.753	0.848	0.899
	2-(35-dihydroxyphenyl)-357-trihydroxy-4H-chromen-4-one	CNP0181790	-9.5	0.811	0.915	0.914
	2-(34-dimethoxyphenyl)-578-trihydroxy-4H-chromen-4-one	CNP0182352	-7.7	0.576	0.886	0.862
	57-dihydroxy-6-[5-hydroxy-2-(4-hydroxyphenyl)-4-oxo-34-dihydro-2H-1-benzopyran-7-yl]oxy-2-(4-hydroxyphenyl)-34-dihydro-2H-1-benzopyran-4-one	CNP0182364	-13.7	0.504	0.866	0.864
	Agathisflavone	CNP0182410	-13.7	0.521	0.837	0.82
	57-dihydroxy-4-oxo-2-phenyl-34-dihydro-2H-1-benzopyran-3-yl hexanoate	CNP0182751	-8.7	0.536	0.76	0.783
	Tetrahydrohinokiflavone	CNP0184214	-12.7	0.504	0.866	0.864
	Luteolin 34-Dimethyl Ether	CNP0184323	-8.9	0.504	0.792	0.759
	3467-Tetrahydroxyxanthone	CNP0184549	-8.7	0.517	0.872	0.839
	5-(57-dihydroxy-34-dihydro-2H-1-benzopyran-2-yl)benzene-123-triol	CNP0184691	-8.9	0.569	0.866	0.874
	23-Dihydro-33-Biapigenin	CNP0184920	-9.6	0.778	0.802	0.827
	35678-pentahydroxy-2-(4-hydroxyphenyl)-4H-chromen-4-one	CNP0185002	-10.0	0.537	0.919	0.914
	357-trihydroxy-2-(4-methoxyphenyl)-34-dihydro-2H-1-benzopyran-4-one	CNP0185077	-8.4	0.652	0.837	0.886
	Hypolaetin 3-Methyl Ether	CNP0185894	-8.1	0.576	0.886	0.862
	Gossypetin	CNP0186913	-10.1	0.784	0.912	0.9
	2-(345-trihydroxyphenyl)-34-dihydro-2H-1-benzopyran-347-triol	CNP0187399	-9.3	0.512	0.834	0.868
	Taxifolin 73-Dimethyl Ether	CNP0187602	-9.1	0.62	0.854	0.895
	Isoscutellarein	CNP0187853	-8.1	0.855	0.92	0.919
	2-hydroxy-4-(357-trihydroxy-2H-chromen-2-ylidene)cyclohexa-25-dien-1-one	CNP0187899	-9.9	0.586	0.884	0.861
	58-dihydroxy-2-(4-hydroxy-3-methoxyphenyl)-7-methoxy-4H-chromen-4-one	CNP0187971	-7.9	0.576	0.886	0.862
	3523-Tetrahydroxy-7-Methoxyflavanone	CNP0188529	-9.2	0.506	0.853	0.901
	357-trihydroxy-2-(2-hydroxyphenyl)-34-dihydro-2H-1-benzopyran-4-one	CNP0190205	-8.2	0.817	0.857	0.918
	2-(34-dimethoxyphenyl)-58-dihydroxy-7-methoxy-4H-chromen-4-one	CNP0190265	-7.5	0.537	0.856	0.828
	Theaflavate B	CNP0191307	-13.8	0.566	0.86	0.867
	[55]-Bisdihydroquercetin	CNP0191712	-13.7	0.857	0.903	0.945
	Endotelon	CNP0192174	-8.1	0.627	0.904	0.929
	678-trihydroxy-2-(4-hydroxyphenyl)-4H-chromen-4-one	CNP0192875	-8.2	0.636	0.916	0.901
	2-(26-dihydroxyphenyl)-56-dihydroxy-4H-chromen-4-one	CNP0193245	-8.9	0.513	0.861	0.85
	4-(2-sulfonatoethyl)morpholin-4-ium	CNP0193378	-4.8	0.614	NA	NA
	2-(24-dihydroxyphenyl)-34-dihydro-2H-1-benzopyran-57-diol	CNP0193420	-8.3	0.513	0.735	0.761
	57-dihydroxy-2-4-[2-hydroxy-4-(5-hydroxy-7-methyl-4-oxo-4H-chromen-2-yl)phenoxy]phenyl-4H-chromen-4-one	CNP0193613	-13.1	0.508	0.772	0.737
	578-trihydroxy-2-(3-hydroxy-4-methoxyphenyl)-3-methoxy-34-dihydro-2H-1-benzopyran-4-one	CNP0193885	-9.1	0.518	0.878	0.876
	2-(34-dihydroxyphenyl)-5-hydroxy-4H-chromen-4-one	CNP0194512	-8.0	0.64	0.827	0.801
	Fisetinidol	CNP0194844	-8.0	0.763	0.841	0.848
	357-trihydroxy-2-[2356-tetrahydroxy-6-(357-trihydroxy-34-dihydro-2H-1-benzopyran-2-yl)-[11-biphenyl]-2-yl]-34-dihydro-2H-1-benzopyran-4-one	CNP0196143	-14.3	0.871	0.919	0.951
	Norwedelic Acid	CNP0196371	-8.7	0.549	0.787	0.768
	Bitalgenin	CNP0197268	-8.8	0.636	0.927	0.931
	Gericudranin C	CNP0198804	-9.4	0.553	0.866	0.899
	Dihydrogossypetin 78-Dimethyl Ether	CNP0199276	-9.4	0.58	0.889	0.916
	Cyanidin Chloride	CNP0199736	-9.2	0.643	0.835	0.847
	8-[57-dihydroxy-2-(4-hydroxyphenyl)-34-dihydro-2H-1-benzopyran-4-yl]-2-(4-hydroxyphenyl)-34-dihydro-2H-1-benzopyran-357-triol	CNP0200633	-12.2	0.514	0.829	0.848
	Hypnogenol B	CNP0201582	-13.6	0.83	0.84	0.907
	33-Binaringenin	CNP0203327	-13.4	0.631	0.766	0.8
	3-[57-dihydroxy-2-(4-hydroxyphenyl)-4-oxo-4H-chromen-6-yl]-4-hydroxybenzoic acid	CNP0203666	-11.4	0.633	0.704	0.67
	23-Dihydro-56-Biluteolin	CNP0203768	-13.7	0.684	0.845	0.859
	46811-tetrahydroxy-512-bis(4-hydroxyphenyl)-3H-613-dioxaspiro[1-benzofuran-24-tricyclo[7.4.0.0³⁷]tridecane]-13(7)8-trien-3-one	CNP0203855	-14.0	0.566	0.921	0.81
	23-Dihydro-5-Hydroxyamentoflavone	CNP0204144	-13.6	0.684	0.847	0.868
	2-(34-dihydroxyphenyl)-6-[2-(34-dihydroxyphenyl)-357-trihydroxy-34-dihydro-2H-1-benzopyran-4-yl]-34-dihydro-2H-1-benzopyran-357-triol	CNP0205561	-9.1	0.574	0.894	0.927
	Sepinol	CNP0205800	-9.0	0.529	0.831	0.875
	378-trihydroxy-2-(4-hydroxyphenyl)-34-dihydro-2H-1-benzopyran-4-one	CNP0206320	-8.1	0.788	0.909	0.944
	2-(4-[57-dihydroxy-2-(4-hydroxyphenyl)-4-oxo-34-dihydro-2H-1-benzopyran-6-yl]oxyphenyl)-57-dihydroxy-4H-chromen-4-one	CNP0206535	-12.7	0.607	0.881	0.878
	Theaflavin	CNP0209303	-13.6	0.72	0.885	0.89
	Steppogenin	CNP0209702	-8.3	0.55	0.78	0.822
	2-(34-dihydroxyphenyl)-578-trihydroxy-3-methoxy-4H-chromen-4-one	CNP0210468	-8.4	0.514	0.903	0.87
	26-dihydroxy-4-(357-trihydroxy-34-dihydro-2H-1-benzopyran-2-yl)phenyl 345-trihydroxybenzoate	CNP0210602	-11.2	0.647	0.887	0.885
	2-(34-dihydroxyphenyl)-8-[2-(34-dihydroxyphenyl)-357-trihydroxy-34-dihydro-2H-1-benzopyran-4-yl]-357-trihydroxy-34-dihydro-2H-1-benzopyran-4-one	CNP0210692	-8.0	0.681	0.911	0.952
	5-Hydroxymorin	CNP0210863	-9.6	0.774	0.928	0.933
	Hypolaetin	CNP0210957	-8.5	0.842	0.914	0.909
	[2-hydroxy-4-(357-trihydroxy-4-oxo-4H-chromen-2-yl)phenyl]oxidanesulfonic acid	CNP0211268	-9.9	0.629	0.76	0.874
	Robustaflavone	CNP0211621	-13.6	0.595	0.805	0.78
	66-bis(357-trihydroxy-34-dihydro-2H-1-benzopyran-2-yl)-[11-biphenyl]-223344-hexol	CNP0212746	-13.5	0.633	0.918	0.936
	Moracin M	CNP0212889	-7.5	0.533	0.759	0.716
	66-bis(357-trihydroxy-34-dihydro-2H-1-benzopyran-2-yl)-[11-biphenyl]-23344-pentol	CNP0213154	-13.2	0.578	0.912	0.928
	5678-Tetrahydroxy-2-(4-Hydroxyphenyl)Chromen-4-One	CNP0213911	-8.4	0.607	0.921	0.921
	37-dihydroxy-2-(3-hydroxy-4-methoxyphenyl)-5-methoxy-4H-chromen-4-one	CNP0214218	-8.7	0.535	0.879	0.849
	Epicatechin 53-Dimethyl Ether	CNP0214587	-8.5	0.575	0.837	0.83
	14-(24-dihydroxyphenyl)-412-bis(34-dihydroxyphenyl)-311-dioxatricyclo[8.4.0.0²⁷]tetradeca-1(10)2(7)8-triene-5813-triol	CNP0214675	-13.0	0.574	0.907	0.926
	Pancibiflavonol	CNP0215050	-11.0	0.656	0.923	0.902
	Gallocatechin 3-O-Gallate	CNP0216497	-11.7	0.647	0.891	0.886
	2-(34-dihydroxyphenyl)-35-dihydroxy-2H3H4H8H-pyrano[23-f]chromen-8-one	CNP0216908	-9.4	0.521	0.877	0.867
	2-[2-(34-dihydroxyphenyl)-57-dihydroxy-4-oxo-4H-chromen-8-yl]-34-dihydroxybenzoic	CNP0217349	-11.2	0.546	0.788	0.783
	5-(57-dihydroxy-4-oxo-4H-chromen-2-yl)-2-hydroxyphenyl acetate	CNP0217435	-8.5	0.533	0.827	0.81
	Naringenin	CNP0218028	-8.1	0.652	0.795	0.829
	Hana	CNP0218319	-6.6	0.526	0.769	0.73
	57-dihydroxy-2-4-[2-hydroxy-5-(5-hydroxy-4-oxo-4H-chromen-2-yl)phenoxy]phenyl-4H-chromen-4-one	CNP0218832	-13.4	0.578	0.811	0.78
	357-trihydroxy-2-(3-hydroxyphenyl)-4H-chromen-4-one	CNP0219017	-9.5	0.843	0.89	0.873
	357-trihydroxy-2-(2-hydroxy-6-methylphenyl)-4H-chromen-4-one	CNP0219055	-9.4	0.59	0.849	0.823
	Catechin 54-Di-O-Gallate	CNP0219281	-12.8	0.59	0.865	0.853
	Gambiriin C	CNP0219300	-9.0	0.627	0.904	0.929
	58-Biluteolin	CNP0219404	-13.6	0.619	0.863	0.855
	3678-tetrahydroxy-2-(4-hydroxyphenyl)-4H-chromen-4-one	CNP0219470	-8.4	0.557	0.914	0.889
	2-(35-dihydroxyphenyl)-1-benzofuran-56-diol	CNP0219550	-8.6	0.53	0.855	0.828
	2-(37-dihydroxy-34-dihydro-2H-1-benzopyran-2-yl)-2-(3578-tetrahydroxy-34-dihydro-2H-1-benzopyran-2-yl)-[11-biphenyl]-334455-hexol	CNP0220564	-9.8	0.75	0.923	0.936
	584-Trihydroxyflavanone	CNP0221701	-8.9	0.52	0.817	0.833
	8-[37-dihydroxy-2-(4-hydroxyphenyl)-34-dihydro-2H-1-benzopyran-4-yl]-2-(34-dihydroxyphenyl)-34-dihydro-2H-1-benzopyran-35-diol	CNP0221750	-12.8	0.576	0.894	0.922
	Tetrahydrorobustaflavone	CNP0222108	-13.6	0.533	0.767	0.791
	7-[4-(57-dihydroxy-4-oxo-4H-chromen-2-yl)phenoxy]-58-dihydroxy-2-(4-hydroxyphenyl)-4H-chromen-4-one	CNP0222213	-13.3	0.663	0.873	0.851
	353-Trihydroxy-72-Dimethoxyflavanone	CNP0222277	-9.1	0.506	0.841	0.885
	35-Dihydroxy-2-(4-Hydroxyphenyl)Chromen-4-One	CNP0222623	-9.1	0.674	0.864	0.834
	57-dihydroxy-2-(4-hydroxyphenyl)-3-[357-trihydroxy-2-(4-hydroxyphenyl)-34-dihydro-2H-1-benzopyran-6-yl]-4H-chromen-4-one	CNP0222954	-7.7	0.784	0.871	0.877
	Chryseriol	CNP0223782	-8.1	0.538	0.835	0.808
	624-Trihydroxy-2-Phenylbenzofuran	CNP0224330	-8.6	0.512	0.804	0.76
	23-Dihydro-53-Dihydroxyamentoflavone	CNP0224656	-13.6	0.684	0.847	0.868
	Luteolin 7-Sulfate	CNP0225366	-9.7	0.501	0.629	0.794
	Manniflavanone	CNP0225678	-7.7	0.616	0.913	0.924
	4-[2-(34-dihydroxyphenyl)-357-trihydroxy-34-dihydro-2H-1-benzopyran-8-yl]-2-(345-trihydroxyphenyl)-34-dihydro-2H-1-benzopyran-357-triol	CNP0225927	-8.3	0.574	0.917	0.941
	Pinobanksin	CNP0226937	-8.0	0.863	0.875	0.927
	Butiniflavan-(4Beta->8)-Epicatechin	CNP0227165	-12.7	0.531	0.851	0.869
	2-(34-dimethoxyphenyl)-57-dihydroxy-3-methoxy-34-dihydro-2H-1-benzopyran-4-one	CNP0227398	-8.5	0.511	0.812	0.82
	2-(34-dihydroxyphenyl)-8-[2-(34-dihydroxyphenyl)-37-dihydroxy-34-dihydro-2H-1-benzopyran-4-yl]-34-dihydro-2H-1-benzopyran-357-triol	CNP0227541	-13.0	0.574	0.902	0.928
	23-Dihydroochnaflavone	CNP0227543	-13.7	0.707	0.828	0.842
	36-dihydroxy-2-(4-hydroxyphenyl)-4H-chromen-4-one	CNP0228476	-7.6	0.548	0.836	0.785
	8-[2-(57-dihydroxy-4-oxo-34-dihydro-2H-1-benzopyran-2-yl)-45-dihydroxyphenyl]-2-(34-dihydroxyphenyl)-57-dihydroxy-4H-chromen-4-one	CNP0228504	-8.3	0.587	0.838	0.857
	Genkwanol A	CNP0228515	-8.8	0.574	0.917	0.804
	2-(4-hydroxyphenyl)-8-[357-trihydroxy-2-(4-hydroxyphenyl)-34-dihydro-2H-1-benzopyran-4-yl]-34-dihydro-2H-1-benzopyran-357-triol	CNP0228738	-12.4	0.554	0.89	0.919
	Dillenetin	CNP0229011	-9.0	0.582	0.869	0.841
	57-Dihydroxyflavone 7-Benzoate	CNP0229372	-8.5	0.504	0.753	0.716
	Eriodictyol	CNP0229912	-8.5	0.746	0.834	0.857
	Katuranin	CNP0230258	-8.4	0.883	0.932	0.881
	Mesquitol(4Alpha->8)Catechin	CNP0231186	-13.0	0.543	0.918	0.942
	Taxifolin 3-Methyl Ether	CNP0231310	-9.0	0.651	0.851	0.864
	`347-Trihydroxyflavone`	CNP0232047	-8.3	0.59	0.824	0.789
	Gnidia Biflavonoid 4	CNP0232169	-13.9	0.565	0.923	0.937
	Norswertianin	CNP0232729	-8.7	0.518	0.877	0.872
	412-bis(34-dihydroxyphenyl)-3-(35-dihydroxyphenyl)-513-dioxatricyclo[7.4.0.0²⁶]trideca-1(9)2(6)7-triene-811-diol	CNP0233857	-12.9	0.574	0.915	0.915
	6-[2-(34-dihydroxyphenyl)-57-dihydroxy-4-oxo-34-dihydro-2H-1-benzopyran-8-yl]-57-dihydroxy-2-(4-hydroxyphenyl)-34-dihydro-2H-1-benzopyran-4-one	CNP0233872	-14.2	0.524	0.833	0.85
	5784-Tetrahydroxy-3-Methoxyflavone	CNP0233891	-8.0	0.529	0.909	0.881
	26-dihydroxy-4-(357-trihydroxy-2H-chromen-2-ylidene)cyclohexa-25-dien-1-one	CNP0234445	-7.7	0.541	0.903	0.88
	Primetin	CNP0235699	-8.7	0.605	0.854	0.827
	Apigeniflavan	CNP0236256	-7.8	0.596	0.751	0.77
	Galangin	CNP0236338	-9.1	0.802	0.902	0.889
	2-3-[4-(57-dihydroxy-4-oxo-34-dihydro-2H-1-benzopyran-2-yl)phenoxy]-4-hydroxyphenyl-57-dihydroxy-34-dihydro-2H-1-benzopyran-4-one	CNP0237418	-13.7	0.565	0.8	0.818
	Rhamnazin	CNP0237570	-9.1	0.536	0.881	0.853
	1368-tetrahydroxy-9H-xanthen-9-one	CNP0238510	-8.7	0.539	0.834	0.832
	Dihydroisorhamnetin	CNP0238557	-9.6	0.746	0.871	0.909
	2346-tetrahydroxy-8-(357-trihydroxy-34-dihydro-2H-1-benzopyran-2-yl)-5H-benzo[7]annulen-5-one	CNP0240322	-11.6	0.72	0.904	0.908
	Kaempferol 74-Dimethyl Ether	CNP0240511	-8.9	0.519	0.856	0.827
	Melanoxetin	CNP0240979	-8.5	0.56	0.883	0.843
	2-(4-hydroxyphenyl)-4-[378-trihydroxy-2-(4-hydroxyphenyl)-34-dihydro-2H-1-benzopyran-4-yl]oxy-34-dihydro-2H-1-benzopyran-378-triol	CNP0241481	-12.3	0.501	0.798	0.837
	6-Hydroxygalangin	CNP0241556	-9.5	0.575	0.93	0.935
	23-dihydroxy-5-(357-trihydroxy-4-oxo-34-dihydro-2H-1-benzopyran-2-yl)phenyl 345-trihydroxybenzoate	CNP0242103	-11.7	0.713	0.907	0.937
	Quercetin 7,3',4'-Trimethyl Ether	CNP0242521	-8.7	0.503	0.85	0.817
	Pallasiin	CNP0242790	-9.6	0.682	0.881	0.923
	2-[26-dihydroxy-5-(357-trihydroxy-4-oxo-4H-chromen-2-yl)-[11-biphenyl]-3-yl]-357-trihydroxy-4H-chromen-4-one	CNP0242814	-13.5	0.815	0.886	0.869
	Mesquitol	CNP0243518	-8.3	0.722	0.882	0.878
	4-(34-dihydroxyphenyl)-311-dioxatetracyclo[8.7.0.0²⁷.0¹²¹⁷]heptadeca-1(10)2(7)8121416-hexaene-581415-tetrol	CNP0244705	-9.4	0.752	0.883	0.885
	2-(24-dihydroxyphenyl)-36-dihydroxy-4H-chromen-4-one	CNP0245400	-8.3	0.604	0.854	0.813
	Cedeodarin	CNP0245846	-9.9	0.53	0.856	0.905
	6-[811-dihydroxy-412-bis(4-hydroxyphenyl)-513-dioxatricyclo[7.4.0.0²⁶]trideca-1(9)2(6)37-tetraene-3-carbonyl]benzene-124-triol	CNP0246720	-9.5	0.525	0.888	0.907
	Diosmetin	CNP0246782	-9.1	0.538	0.835	0.808
	346-trihydroxy-28-bis(357-trihydroxy-34-dihydro-2H-1-benzopyran-2-yl)-5H-benzo[7]annulen-5-one	CNP0247600	-14.5	0.72	0.883	0.891
	Dihydrosyringetin	CNP0248041	-9.0	0.571	0.886	0.924
	cassiaflavan-(4Alpha→8)-Epicatechin	CNP0249075	-7.7	0.523	0.825	0.767
	7-acetyl-35-dihydroxy-2-(4-hydroxyphenyl)-34-dihydro-2H-1-benzopyran-4-one	CNP0249342	-9.5	0.518	0.796	0.847
	37-dihydroxy-2-(345-trihydroxyphenyl)-34-dihydro-2H-1-benzopyran-5-yl 345-trihydroxybenzoate	CNP0249364	-11.4	0.591	0.881	0.873
	37-dihydroxy-5-methoxy-2-phenyl-34-dihydro-2H-1-benzopyran-4-one	CNP0249967	-8.4	0.562	0.82	0.873
	Catechin 74-Di-O-Gallate	CNP0250624	-12.6	0.591	0.868	0.856
	357-Trihydroxy-6-Methylflavanone	CNP0250759	-8.1	0.536	0.832	0.88
	Apigenin	CNP0251015	-9.0	0.742	0.839	0.827
	Pelargonidin Chloride	CNP0251679	-8.2	0.591	0.783	0.801
	Erycibenin D	CNP0252821	-9.1	0.529	0.836	0.876
	2-(26-dihydroxyphenyl)-57-dihydroxy-4H-chromen-4-one	CNP0253153	-8.8	0.66	0.831	0.817
	57-dihydroxy-4-oxo-2-phenyl-34-dihydro-2H-1-benzopyran-3-yl acetate	CNP0254117	-8.8	0.537	0.807	0.831
	3-Desoxydicranolomin	CNP0254976	-8.9	0.517	0.88	0.875
	quercetin 34-dimethyl ether	CNP0255161	-8.7	0.535	0.885	0.852
	2-(26-dihydroxyphenyl)-5678-tetrahydroxy-4H-chromen-4-one	CNP0255190	-8.4	0.548	0.921	0.921
	[2-(34-dihydroxyphenyl)-57-dihydroxy-4-oxo-4H-chromen-8-yl]oxidanesulfonic acid	CNP0255436	-9.7	0.532	0.676	0.86
	2-(345-trihydroxyphenyl)-4H-chromene-3457-tetrol	CNP0255501	-9.8	0.543	0.881	0.865
	Hypnum Acid	CNP0256310	-11.4	0.891	0.773	0.828
	Ayi_God_Ub_006.1	CNP0257241	-8.8	0.566	0.814	0.838
	Diosalol	CNP0257363	-9.4	0.514	0.873	0.919
	3-Acetylcatechin	CNP0257996	-9.0	0.588	0.803	0.821
	816-dioxatetracyclo[7.7.1.0²⁷.0¹⁰¹⁵]heptadeca-246101214-hexaene-451317-tetrol	CNP0258294	-9.5	0.554	0.804	0.824
	Egcg	CNP0258703	-11.1	0.568	0.874	0.883
	47-Dihydroxyflavone	CNP0259111	-7.9	0.527	0.762	0.728
	2-(34-dihydroxyphenyl)-57-dihydroxy-4-oxo-34-dihydro-2H-1-benzopyran-3-yl acetate	CNP0259955	-9.1	0.644	0.842	0.861
	8-[3-(57-dihydroxy-4-oxo-4H-chromen-2-yl)-5-hydroxyphenyl]-2-(34-dihydroxyphenyl)-57-dihydroxy-4H-chromen-4-one	CNP0260902	-13.4	0.582	0.843	0.829
	2-3-[23-dihydroxy-5-(357-trihydroxy-4-oxo-4H-chromen-2-yl)phenoxy]-45-dihydroxyphenyl-357-trihydroxy-4H-chromen-4-one	CNP0261324	-13.9	0.7	0.929	0.933
	Daphnodorin D1	CNP0261380	-12.8	0.596	0.797	0.818
	Carthamidin	CNP0261817	-9.4	0.508	0.872	0.891
	8-[37-dihydroxy-2-(345-trihydroxyphenyl)-34-dihydro-2H-1-benzopyran-4-yl]-2-(34-dihydroxyphenyl)-34-dihydro-2H-1-benzopyran-357-triol	CNP0261864	-12.5	0.531	0.915	0.94
	57-dihydroxy-28-bis(4-hydroxyphenyl)-4H-chromen-4-one	CNP0262362	-8.8	0.562	0.823	0.81
	2-(34-dihydroxyphenyl)-8-[2-(35-dihydroxyphenyl)-357-trihydroxy-34-dihydro-2H-1-benzopyran-4-yl]-34-dihydro-2H-1-benzopyran-357-triol	CNP0263065	-9.7	0.627	0.904	0.929
	7-Hydroxyflavone	CNP0263163	-7.5	0.523	0.743	0.702
	Guibourtinidol-(4Alpha->6)-Catechin	CNP0263196	-13.5	0.533	0.883	0.921
	Nornepetin	CNP0263650	-9.8	0.544	0.899	0.889
	2-(34-dihydroxyphenyl)-67-dihydroxy-4H-chromen-4-one	CNP0264101	-9.4	0.546	0.811	0.771
	23-Dihydrophilonotisflavone	CNP0265600	-10.6	0.542	0.861	0.885
	garcinianin	CNP0266000	-8.0	0.574	0.916	0.886
	4-(3-hydroxy-57-dimethoxy-34-dihydro-2H-1-benzopyran-2-yl)benzene-12-diol	CNP0266400	-7.9	0.534	0.821	0.811
	2-(3-[2-(34-dihydroxyphenyl)-35-dihydroxy-34-dihydro-2H-1-benzopyran-7-yl]oxy-4-hydroxyphenyl)-34-dihydro-2H-1-benzopyran-357-triol	CNP0266887	-11.4	0.803	0.857	0.859
	Viscidulin I	CNP0266897	-9.1	0.776	0.904	0.893
	Pinoquercetin	CNP0267985	-10.0	0.551	0.89	0.861
	Distylin	CNP0268073	-8.9	0.917	0.898	0.941
	2-(34-dihydroxyphenyl)-4H-chromen-4-one	CNP0268131	-7.9	0.504	0.774	0.726
	8-[57-dihydroxy-2-(4-hydroxyphenyl)-4-oxo-34-dihydro-2H-1-benzopyran-3-yl]-357-trihydroxy-2-(4-hydroxyphenyl)-34-dihydro-2H-1-benzopyran-4-one	CNP0268241	-8.0	0.546	0.903	0.914
	Luteolin 5-Methyl Ether	CNP0268505	-8.1	0.502	0.81	0.777
	2-(35-dihydroxyphenyl)-57-dihydroxy-4H-chromen-4-one	CNP0269044	-9.1	0.714	0.856	0.851
	6-Hydroxykaempferol	CNP0269187	-9.7	0.668	0.932	0.941
	Catechin 3-O-Gallate	CNP0269790	-11.4	0.714	0.88	0.871
	81314-trihydroxy-4-(4-hydroxyphenyl)-317-dioxatetracyclo[8.7.0.0²⁷.0¹¹¹⁶]heptadeca-17911(16)1214-hexaen-6-one	CNP0270430	-11.4	0.609	0.819	0.843
	572-Trihydroxyflavone	CNP0270856	-9.0	0.622	0.824	0.802
	5-hydroxy-7-[2-hydroxy-5-(357-trihydroxy-4-oxo-34-dihydro-2H-1-benzopyran-2-yl)phenyl]-2-(4-hydroxyphenyl)-4H-chromen-4-one	CNP0270887	-13.5	0.898	0.853	0.853
	3574-Tetrahydroxy-3-(5-Formyl-2-Hydroxyphenyl)Flavanone	CNP0270923	-9.0	0.561	0.764	0.855
	37-dihydroxy-2-(3-hydroxyphenyl)-5-methoxy-4H-chromen-4-one	CNP0271165	-9.5	0.535	0.836	0.798
	8-C-Methylkaempferol	CNP0272449	-9.8	0.544	0.865	0.854
	Cedrin	CNP0272488	-10.0	0.541	0.903	0.936
	2-(34-dihydroxyphenyl)-5577-tetrahydroxy-2-(4-hydroxyphenyl)-4H4H-[36-bichromene]-44-dione	CNP0272591	-9.4	0.538	0.861	0.849
	357-trihydroxy-2-(3-hydroxyphenyl)-34-dihydro-2H-1-benzopyran-4-one	CNP0272885	-8.4	0.895	0.863	0.916
	346-trihydroxy-17-bis(357-trihydroxy-34-dihydro-2H-1-benzopyran-2-yl)-5H-benzo[7]annulen-5-one	CNP0273137	-14.7	0.686	0.88	0.887
	2-(34-dihydroxyphenyl)-37-dihydroxy-34-dihydro-2H-1-benzopyran-5-yl 345-trihydroxybenzoate	CNP0273495	-11.2	0.648	0.867	0.856
	23-dihydroxy-5-(357-trihydroxy-4-oxo-34-dihydro-2H-1-benzopyran-2-yl)phenyl 34-dihydroxy-5-methoxybenzoate	CNP0273868	-11.6	0.504	0.886	0.913
	25-Dihydroxyflavone	CNP0274743	-8.5	0.514	0.737	0.694
	Aromadendrin 3-Methyl Ether	CNP0274871	-8.7	0.571	0.824	0.84
	Dihydrorobinetin	CNP0275146	-8.6	0.754	0.898	0.935
	8-[37-dihydroxy-2-(345-trihydroxyphenyl)-34-dihydro-2H-1-benzopyran-4-yl]-2-(345-trihydroxyphenyl)-34-dihydro-2H-1-benzopyran-357-triol	CNP0275321	-13.0	0.531	0.915	0.94
	2-(35-dihydroxyphenyl)-7-hydroxy-34-dihydro-2H-1-benzopyran-4-one	CNP0275681	-8.8	0.531	0.743	0.765
	357435734-Nonahydroxy-36-Biflavonone	CNP0276127	-14.4	0.856	0.878	0.917
	Fietin	CNP0276366	-8.6	0.708	0.898	0.873
	Dihydromorin	CNP0276391	-7.7	0.821	0.872	0.929
	22-bis(34-dihydroxyphenyl)-335577-hexahydroxy-4H4H-[68-bichromene]-44-dione	CNP0276507	-13.1	0.635	0.91	0.899
	2-2-[2-(34-dihydroxyphenyl)-57-dihydroxy-4-oxo-34-dihydro-2H-1-benzopyran-6-yl]-45-dihydroxyphenyl-57-dihydroxy-4H-chromen-4-one	CNP0277131	-13.8	0.596	0.832	0.845
	567-trihydroxy-2-(345-trihydroxyphenyl)-4H-chromen-4-one	CNP0277150	-9.9	0.507	0.914	0.916
	23-Dihydrorobustaflavone	CNP0277421	-13.6	0.655	0.802	0.818
	3-[2-(34-dihydroxyphenyl)-357-trihydroxy-4-oxo-34-dihydro-2H-1-benzopyran-8-yl]-57-dihydroxy-4H-chromen-4-one	CNP0277806	-11.9	0.565	0.866	0.929
	Teatannin	CNP0278204	-11.2	0.619	0.858	0.867
	(2R3R)-358-Trihydroxy-7-Methoxyflavanone	CNP0278478	-7.5	0.574	0.876	0.911
	35725-Pentahydroxyflavanone	CNP0278676	-8.4	0.826	0.878	0.933
	Epigallocatechin 3-O-(4-Hydroxybenzoate)	CNP0278959	-10.2	0.635	0.854	0.865
	Syringetin	CNP0279025	-9.0	0.501	0.908	0.891
	Afzelechin 54-Dimethyl Ether	CNP0279245	-13.7	0.516	0.794	0.789
	Luteolin	CNP0279503	-9.3	0.81	0.876	0.863
	Herbacetin 8-Acetate	CNP0280062	-9.6	0.525	0.899	0.877
	78-dihydroxy-2-(4-hydroxyphenyl)-4H-chromen-4-one	CNP0280104	-7.9	0.666	0.899	0.876
	Chrysin	CNP0280624	-8.8	0.699	0.83	0.815
	25-dihydroxy-14-dihydronaphthalene-14-dione	CNP0281299	-6.9	0.548	0.788	0.739
	Resokaempferol	CNP0281946	-13.0	0.615	0.875	0.842
	Succedaneaflavanone	CNP0282355	-13.0	0.51	0.78	0.806
	Hypnogenol A	CNP0283028	-11.6	0.874	0.856	0.913
	2-(34-dihydroxyphenyl)-78-dihydroxy-4H-chromen-4-one	CNP0284172	-8.3	0.639	0.89	0.862
	6-[57-dihydroxy-2-(4-hydroxyphenyl)-4-oxo-34-dihydro-2H-1-benzopyran-8-yl]-57-dihydroxy-2-(4-hydroxyphenyl)-4H-chromen-4-one	CNP0284203	-13.8	0.563	0.828	0.846
	Herbacetin	CNP0284245	-9.6	0.801	0.918	0.912
	[11-biphenyl]-2344-tetrol	CNP0284466	-7.3	0.523	0.761	0.72
	Haplogenin	CNP0285054	-9.8	0.514	0.88	0.847
	23-Dihydro 3-Desoxydicranolomin	CNP0285181	-10.2	0.521	0.862	0.882
	Robinetinidol	CNP0286093	-9.0	0.702	0.879	0.879
	57-dihydroxy-2-(3-hydroxyphenyl)-4H-chromen-4-one	CNP0287080	-9.1	0.766	0.817	0.797
	136-trihydroxy-9H-xanthen-9-one	CNP0288506	-8.4	0.538	0.817	0.802
	2-(26-dihydroxyphenyl)-34-dihydro-2H-1-benzopyran-357-triol	CNP0289709	-8.2	0.764	0.87	0.9
	2-(34-dihydroxyphenyl)-4-(246-trihydroxyphenyl)-34-dihydro-2H-1-benzopyran-357-triol	CNP0290124	-9.0	0.508	0.866	0.915
	Scutellarein	CNP0290456	-6.9	0.562	0.907	0.904
	8-[23-dihydroxy-6-(357-trihydroxy-34-dihydro-2H-1-benzopyran-2-yl)phenyl]-2-(34-dihydroxyphenyl)-34-dihydro-2H-1-benzopyran-357-triol	CNP0290686	-12.7	0.693	0.892	0.909
	8-[357-trihydroxy-2-(4-hydroxyphenyl)-34-dihydro-2H-1-benzopyran-4-yl]-2-(345-trihydroxyphenyl)-34-dihydro-2H-1-benzopyran-357-triol	CNP0290824	-7.9	0.574	0.917	0.941
	2-(34-dihydroxyphenyl)-57-dihydroxy-34-dihydro-2H-1-benzopyran-3-yl 234-trihydroxybenzoate	CNP0291440	-10.7	0.533	0.864	0.873
	Campheride	CNP0291526	-9.3	0.557	0.864	0.837
	3578-tetrahydroxy-2-(4-hydroxyphenyl)-34-dihydro-2H-1-benzopyran-4-one	CNP0291650	-8.2	0.911	0.923	0.954
	2-(34-dihydroxyphenyl)-34-dihydro-2H-1-benzopyran-368-triol	CNP0291652	-9.2	0.716	0.877	0.871
	Swartziol	CNP0292269	-9.3	0.828	0.906	0.897
	578-trihydroxy-2-(2-hydroxyphenyl)-4H-chromen-4-one	CNP0292498	-7.9	0.737	0.91	0.899
	Alpinone	CNP0293091	-8.7	0.563	0.824	0.876
	Symplocosidin	CNP0293110	-9.0	0.693	0.855	0.852
	Catechin	CNP0293352	-8.7	0.899	0.892	0.887
	Ombuin	CNP0293671	-9.2	0.536	0.881	0.853
	Leucopelargonidin	CNP0293832	-8.4	0.572	0.783	0.829
	Norathyriol	CNP0294500	-8.8	0.557	0.88	0.871
	35-dihydroxy-2-(4-hydroxyphenyl)-7-methyl-4H-chromen-4-one	CNP0294582	-9.4	0.574	0.823	0.782
	Gossypetin 74-Dimethyl Ether	CNP0295013	-9.4	0.514	0.88	0.847
	2-(24-dihydroxyphenyl)-37-dihydroxy-4H-chromen-4-one	CNP0295450	-8.4	0.69	0.888	0.863
	Resivit	CNP0295674	-9.8	0.652	0.828	0.859
	7-O-Prenyltaxifolin	CNP0296402	-9.9	0.578	0.828	0.905
	2-(4-[35-dihydroxy-2-(345-trihydroxyphenyl)-34-dihydro-2H-1-benzopyran-7-yl]oxy-35-dihydroxyphenyl)-34-dihydro-2H-1-benzopyran-357-triol	CNP0298095	-14.2	0.695	0.919	0.917
	5-Hydroxyamentoflavone	CNP0298204	-13.6	0.619	0.863	0.855
	Cassiaflavan-(4Alpha->8)-Epicatechin	CNP0298337	-12.7	0.531	0.851	0.869
	37-dihydroxy-2-(4-hydroxyphenyl)-56-dimethoxy-34-dihydro-2H-1-benzopyran-4-one	CNP0298439	-8.6	0.546	0.853	0.899
	2-4-hydroxy-3-[2-hydroxy-5-(357-trihydroxy-34-dihydro-2H-1-benzopyran-2-yl)phenoxy]phenyl-34-dihydro-2H-1-benzopyran-357-triol	CNP0298574	-11.5	0.84	0.87	0.871
	5723-Tetrahydroxyflavone	CNP0298654	-9.4	0.616	0.882	0.87
	Quercetin 334-Trimethyl Ether	CNP0298914	-8.5	0.502	0.856	0.817
	2-(34-dihydroxyphenyl)-4-[357-trihydroxy-2-(4-hydroxyphenyl)-34-dihydro-2H-1-benzopyran-8-yl]-34-dihydro-2H-1-benzopyran-357-triol	CNP0299023	-10.1	0.627	0.904	0.929
	7-hydroxy-2-(2-hydroxyphenyl)-4H-chromen-4-one	CNP0299185	-8.5	0.531	0.754	0.715
	2-(34-dihydroxyphenyl)-3-[2-(34-dihydroxyphenyl)-5-hydroxy-4-oxo-4H-chromen-7-yl]oxy-57-dihydroxy-4H-chromen-4-one	CNP0299420	-9.1	0.752	0.91	0.908
	17-bis(34-dihydroxyphenyl)-81220-trioxapentacyclo[11.7.1.0²¹¹.0⁴⁹.0¹⁴¹⁹]henicosa-2(11)39141618-hexaene-36151721-pentol	CNP0299636	-13.8	0.531	0.931	0.946
	37-dihydroxy-2-(4-hydroxyphenyl)-5-methoxy-4H-chromen-4-one	CNP0300748	-8.8	0.518	0.853	0.822
	2-(34-dihydroxyphenyl)-3578-tetrahydroxy-34-dihydro-2H-1-benzopyran-4-one	CNP0301233	-7.3	0.902	0.919	0.951
	8-Hydroxyquercetagetin	CNP0301437	-10.5	0.558	0.927	0.926
	Philonotisflavone	CNP0302020	-12.7	0.538	0.878	0.878
	3-Hydroxy-Volkensiflavon	CNP0302427	-12.3	0.553	0.9	0.862
	2-(24-dihydroxyphenyl)-68-dihydroxy-4H-chromen-4-one	CNP0302549	-9.1	0.595	0.854	0.818
	Isokaempferide	CNP0302990	-9.8	0.518	0.864	0.827
	8-Hydroxygalangin	CNP0303097	-9.4	0.717	0.912	0.9
	Catechin 74-Dimethyl Ether	CNP0303134	-8.6	0.576	0.84	0.834
	Isorhamnetin	CNP0304008	-9.6	0.632	0.893	0.871
	3-[57-dihydroxy-2-(4-hydroxyphenyl)-34-dihydro-2H-1-benzopyran-6-yl]-57-dihydroxy-2-(4-hydroxyphenyl)-4H-chromen-4-one	CNP0304187	-8.7	0.51	0.797	0.81
	33-O-Dimethylquercetin	CNP0304960	-7.9	0.535	0.885	0.852
	5-hydroxy-2-(4-hydroxyphenyl)-7-methyl-4H-chromen-4-one	CNP0305733	-8.0	0.531	0.743	0.713
	258-trihydroxy-14-dihydronaphthalene-14-dione	CNP0305926	-7.2	0.51	0.846	0.812
	Sumaflavone	CNP0306091	-13.8	0.509	0.872	0.862
	Pinobanksin 3-Propionate	CNP0308083	-8.7	0.562	0.778	0.793
	Epigallocatechin 7-O-Gallate	CNP0308490	-11.6	0.593	0.882	0.876
	Gentisein	CNP0308576	-8.3	0.505	0.813	0.796
	46-Dihydroxyflavone	CNP0308966	-8.6	0.509	0.744	0.703
	578-trihydroxy-2-(345-trihydroxyphenyl)-4H-chromen-4-one	CNP0309457	-8.7	0.76	0.934	0.946
	Quercetin 33-Bissulfate	CNP0309607	-9.8	0.533	0.668	0.872
	Morin	CNP0310279	-9.6	0.75	0.907	0.895
	67-dihydroxy-2-(4-hydroxyphenyl)-4H-chromen-4-one	CNP0310402	-8.8	0.59	0.824	0.789
	53-Dihydroxyrobustaflavone	CNP0310483	-13.8	0.619	0.859	0.844
	Gericudranin B	CNP0310538	-10.7	0.568	0.872	0.91
	2-(34-dihydroxyphenyl)-3567-tetrahydroxy-34-dihydro-2H-1-benzopyran-4-one	CNP0310737	-10.2	0.755	0.913	0.95
	57-dihydroxy-2-(4-hydroxy-3-methylphenyl)-4H-chromen-4-one	CNP0311055	-8.3	0.531	0.771	0.763
	3574357-Heptahydroxy-3-O-4-Biflavanone	CNP0311489	-14.2	0.834	0.875	0.916
	Quercetin 3-O-Sulfate	CNP0311768	-9.9	0.629	0.76	0.874
	Amentoflavone	CNP0311925	-13.2	0.595	0.811	0.798
	357-Trihydroxy-84-Dimethoxyflavanone	CNP0312389	-9.6	0.556	0.887	0.915
	Catechin 57-Di-O-Gallate	CNP0314187	-11.6	0.547	0.851	0.84
	Deodarin	CNP0314283	-10.3	0.664	0.856	0.912
	Loniflavone	CNP0314486	-12.8	0.638	0.837	0.815
	357-trihydroxy-2-(4-hydroxy-3-methylphenyl)-4H-chromen-4-one	CNP0315728	-9.7	0.582	0.855	0.843
	5726-Tetrahydroxyflavanone	CNP0316808	-8.2	0.529	0.803	0.862
	Hinokiflavone	CNP0317687	-12.7	0.557	0.899	0.87
	2-(34-dihydroxyphenyl)-5577-tetrahydroxy-2-(4-hydroxyphenyl)-4H4H-[38-bichromene]-44-dione	CNP0318376	-9.9	0.638	0.866	0.859
	81415-trihydroxy-4-(4-hydroxyphenyl)-311-dioxatetracyclo[8.7.0.0²⁷.0¹²¹⁷]heptadeca-1(10)2(7)8121416-hexaen-6-one	CNP0318431	-11.2	0.56	0.839	0.857
	Dihydrotricetin	CNP0318793	-9.5	0.885	0.885	0.906
	2-(34-dihydroxyphenyl)-6-[2-(34-dihydroxyphenyl)-378-trihydroxy-34-dihydro-2H-1-benzopyran-5-yl]-34-dihydro-2H-1-benzopyran-378-triol	CNP0319747	-13.9	0.535	0.838	0.845
	Isocutellarein 7-Methyl Ether	CNP0319972	-8.2	0.554	0.869	0.843
	4-Hydroxywogonin	CNP0320644	-9.1	0.55	0.887	0.858
	3-[26-dihydroxy-5-(357-trihydroxy-4-oxo-34-dihydro-2H-1-benzopyran-2-yl)-[11-biphenyl]-3-yl]-268-trihydroxy-4H-chromen-4-one	CNP0321789	-13.5	0.539	0.839	0.865
	Takakin	CNP0321840	-8.0	0.552	0.883	0.859
	357-Trihydroxy-345-Trimethoxyflavone	CNP0322103	-8.8	0.501	0.879	0.858
	8-[2-(34-dihydroxyphenyl)-37-dihydroxy-34-dihydro-2H-1-benzopyran-4-yl]-2-(4-hydroxyphenyl)-34-dihydro-2H-1-benzopyran-357-triol	CNP0322555	-12.5	0.574	0.902	0.928
	Sulcatone A	CNP0323428	-14.1	0.903	0.886	0.923
	2-(345-trihydroxyphenyl)-4H-chromene-357-triol	CNP0323955	-7.9	0.55	0.88	0.861
	37-dihydroxy-2-(4-hydroxyphenyl)-6-methyl-34-dihydro-2H-1-benzopyran-4-one	CNP0324213	-9.1	0.523	0.781	0.851
	Ampelopsin	CNP0324397	-8.7	0.867	0.924	0.956
	Tetrahydroamentoflavone	CNP0324555	-13.1	0.533	0.773	0.805
	57-dihydroxy-4-oxo-2-phenyl-34-dihydro-2H-1-benzopyran-3-yl butanoate	CNP0325432	-8.7	0.58	0.766	0.788
	Epicatechin 34-Dimethyl Ether	CNP0326276	-8.6	0.634	0.826	0.821
	Ranupetin	CNP0326931	-9.6	0.514	0.88	0.847
	8-[2-(57-dihydroxy-4-oxo-4H-chromen-2-yl)-45-dihydroxyphenyl]-2-(34-dihydroxyphenyl)-57-dihydroxy-4H-chromen-4-one	CNP0327412	-13.2	0.582	0.85	0.84
	Leucodelphinidin	CNP0328254	-9.8	0.547	0.883	0.91
	2-(34-dihydroxyphenyl)-3-[2-(34-dihydroxyphenyl)-57-dihydroxy-34-dihydro-2H-1-benzopyran-3-yl]oxy-34-dihydro-2H-1-benzopyran-3457-tetrol	CNP0329685	-13.4	0.628	0.808	0.825
	Rhamnetin	CNP0330206	-9.4	0.58	0.883	0.856
	Norwogonin	CNP0330352	-8.0	0.796	0.915	0.91
	57-dihydroxy-2-(4-hydroxycyclohexa-13-dien-1-yl)-34-dihydro-2H-1-benzopyran-4-one	CNP0331534	-8.1	0.564	0.678	0.71
	Luteolin 4-Sulfate	CNP0331717	-9.6	0.536	0.65	0.822
	Onopordin	CNP0332039	-9.5	0.534	0.88	0.845
	35-Dihydroxy-2-Phenylchromen-4-One	CNP0332262	-8.8	0.614	0.855	0.822
	2-(4-hydroxyphenyl)-2-[357-trihydroxy-2-(4-hydroxyphenyl)-34-dihydro-2H-1-benzopyran-8-yl]-2H-chromene-357-triol	CNP0332849	-8.1	0.535	0.925	0.919
	6-[5-(57-dihydroxy-4-oxo-34-dihydro-2H-1-benzopyran-2-yl)-23-dihydroxyphenyl]-2-(34-dihydroxyphenyl)-57-dihydroxy-4H-chromen-4-one	CNP0333260	-13.7	0.684	0.845	0.859
	58-dihydroxy-2-(4-hydroxyphenyl)-4H-chromen-4-one	CNP0333748	-8.9	0.669	0.879	0.858
	2-(34-dihydroxyphenyl)-3-hydroxy-4H-chromen-4-one	CNP0333750	-8.2	0.542	0.853	0.803
	38-Biapigenin	CNP0335444	-8.1	0.562	0.832	0.827
	2-(34-dihydroxyphenyl)-4H-chromene-3457-tetrol	CNP0336201	-8.9	0.645	0.818	0.795
	2-(35-dihydroxyphenyl)-4H-chromen-4-one	CNP0337893	-7.6	0.519	0.753	0.712
	57-dihydroxy-2-(234-trihydroxyphenyl)-4H-chromen-4-one	CNP0338015	-8.8	0.569	0.915	0.915
	Rhamnocitrin	CNP0338598	-8.9	0.557	0.864	0.837
	2-(34-dihydroxyphenyl)-57-dihydroxy-3-(prop-1-en-2-yloxy)-34-dihydro-2H-1-benzopyran-4-one	CNP0339799	-9.2	0.55	0.784	0.79
	23-Dihydrophilonotisflavone	CNP0339914	-13.3	0.549	0.857	0.883
	Mesuaferrone B	CNP0339995	-12.4	0.677	0.829	0.854
	346-trihydroxy-1-(357-trihydroxy-34-dihydro-2H-1-benzopyran-2-yl)-5H-benzo[7]annulen-5-one	CNP0340563	-11.2	0.775	0.868	0.866
	Gallocatechin 74-Di-O-Gallate	CNP0340823	-13.4	0.546	0.877	0.872
	Aromadendrin 57-Dimethyl Ether	CNP0341956	-7.5	0.548	0.815	0.868
	57-dihydroxy-2-(4-hydroxyphenyl)-3-[357-trihydroxy-2-(4-hydroxyphenyl)-34-dihydro-2H-1-benzopyran-8-yl]-4H-chromen-4-one	CNP0344059	-13.3	0.859	0.874	0.884
	2-(4-hydroxyphenyl)-34-dihydro-2H-1-benzopyran-3478-tetrol	CNP0344372	-14.7	0.538	0.848	0.879
	8-[2-(34-dihydroxyphenyl)-357-trihydroxy-34-dihydro-2H-1-benzopyran-4-yl]-2-(345-trihydroxyphenyl)-34-dihydro-2H-1-benzopyran-357-triol	CNP0345451	-7.8	0.574	0.917	0.941
	2-2-[57-dihydroxy-2-(4-hydroxyphenyl)-4-oxo-34-dihydro-2H-1-benzopyran-8-yl]-34-dihydroxyphenyl-57-dihydroxy-4H-chromen-4-one	CNP0346253	-13.2	0.527	0.861	0.888
	2-(34-dihydroxyphenyl)-36-dihydroxy-4H-chromen-4-one	CNP0347678	-7.9	0.59	0.877	0.837
	2-(34-dihydroxyphenyl)-34-dihydro-2H-1-benzopyran-57-diol	CNP0349706	-8.8	0.686	0.802	0.813
	6-hydroxy-2-(2-hydroxyphenyl)-4H-chromen-4-one	CNP0349994	-8.6	0.514	0.737	0.694
	2-[4-(2-sulfoethyl)piperazin-1-yl]ethane-1-sulfonic acid	CNP0350173	-8.2	0.599	NA	NA
	8-[45-dihydroxy-2-(357-trihydroxy-34-dihydro-2H-1-benzopyran-2-yl)phenyl]-2-(34-dihydroxyphenyl)-34-dihydro-2H-1-benzopyran-357-triol	CNP0353739	-12.9	0.756	0.876	0.882
	3573-Tetrahydroxy-84-Dimethoxyflavanone	CNP0355996	-9.4	0.58	0.889	0.916
	(2S3S)-37-Dihydroxyflavanone	CNP0356937	-7.8	0.722	0.826	0.885
	57-dihydroxy-2-(4-hydroxyphenyl)-4-oxo-4H-chromen-3-yl acetate	CNP0358447	-8.9	0.514	0.851	0.827
	5-hydroxy-2-(4-hydroxyphenyl)-4H-chromen-4-one	CNP0358465	-7.6	0.61	0.79	0.764
	35734-Pentahydroxy-6-Hydroxymethylflavanone	CNP0359052	-8.3	0.583	0.823	0.911
	Delicaflavone	CNP0359202	-13.1	0.658	0.895	0.888
	5-Hydroxyrobustaflavone	CNP0359378	-8.9	0.619	0.859	0.844
	2-(4-hydroxyphenyl)-4-[357-trihydroxy-2-(4-hydroxyphenyl)-34-dihydro-2H-1-benzopyran-4-yl]oxy-34-dihydro-2H-1-benzopyran-357-triol	CNP0359502	-7.7	0.529	0.724	0.775
	6-C-Methylkaempferol	CNP0359869	-9.6	0.531	0.874	0.842
	Lanaroflavone	CNP0360919	-13.1	0.658	0.908	0.906
	Luteolin 3-Sulfate	CNP0361224	-9.7	0.536	0.65	0.822
	346-trihydroxy-5-oxo-1-(357-trihydroxy-34-dihydro-2H-1-benzopyran-2-yl)-5H-benzo[7]annulene-8-carboxylic acid	CNP0361705	-9.6	0.722	0.835	0.83
	Fukugetin	CNP0365903	-9.9	0.553	0.9	0.862
	2-(34-dihydroxyphenyl)-68-dihydroxy-34-dihydro-2H-1-benzopyran-4-one	CNP0368305	-9.4	0.5	0.828	0.829
	367-trihydroxy-2-phenyl-34-dihydro-2H-1-benzopyran-4-one	CNP0373257	-8.8	0.717	0.856	0.909
	Taxifolin 4-Methyl Ether	CNP0374193	-8.9	0.746	0.871	0.909
	57-dihydroxy-2-4-hydroxy-3-[357-trihydroxy-2-(4-hydroxyphenyl)-4-oxo-34-dihydro-2H-1-benzopyran-8-yl]phenyl-4H-chromen-4-one	CNP0374521	-13.4	0.884	0.875	0.919
	quercetagetin	CNP0376000	-10.2	0.641	0.929	0.934
	norartocarpetin	CNP0376829	-9.2	0.628	0.839	0.824
	582-Trihydroxyflavone	CNP0382688	-8.9	0.526	0.855	0.824
	1357-tetrahydroxy-9H-xanthen-9-one	CNP0386841	-8.6	0.515	0.885	0.87
	Catechin 4-Methyl Ether	CNP0389505	-8.9	0.693	0.855	0.852
	2-(25-dihydroxyphenyl)-57-dihydroxy-4H-chromen-4-one	CNP0391817	-8.8	0.636	0.848	0.837
	Catechin 53-Di-O-Gallate	CNP0392142	-12.5	0.59	0.865	0.853
	8-Hydroxyfustin	CNP0392151	-8.4	0.769	0.902	0.937
	Luteolin 7-Methyl Ether	CNP0394762	-7.8	0.503	0.815	0.783
	[2-(sulfooxy)-5-(357-trihydroxy-4-oxo-4H-chromen-2-yl)phenyl]oxidanesulfonic acid	CNP0396186	-9.9	0.58	0.716	0.849
	2-(34-dihydroxy-5-methoxyphenyl)-34-dihydro-2H-1-benzopyran-357-triol	CNP0399071	-8.9	0.574	0.895	0.894
	67-dihydroxy-2-(4-hydroxyphenyl)-34-dihydro-2H-1-benzopyran-4-one	CNP0399176	-8.3	0.529	0.78	0.799
	2-3-[4-(57-dihydroxy-4-oxo-4H-chromen-2-yl)-2-hydroxyphenoxy]-4-hydroxyphenyl-57-dihydroxy-4H-chromen-4-one	CNP0399206	-13.9	0.706	0.849	0.833
	8-[57-dihydroxy-2-(4-hydroxyphenyl)-4-oxo-34-dihydro-2H-1-benzopyran-3-yl]-2-(34-dihydroxyphenyl)-357-trihydroxy-34-dihydro-2H-1-benzopyran-4-one	CNP0399302	-11.0	0.616	0.913	0.924
	Datiscetin	CNP0399551	-9.4	0.745	0.896	0.878
	Quercetin 53-Dimethyl Ether	CNP0401811	-8.7	0.535	0.879	0.849
	2-(345-trihydroxyphenyl)-34-dihydro-2H-1-benzopyran-368-triol	CNP0402889	-9.4	0.591	0.913	0.917
	2-(4-hydroxyphenyl)-34-dihydro-2H-1-benzopyran-3567-tetrol	CNP0403520	-11.7	0.73	0.91	0.921
	8-[2-(57-dihydroxy-4-oxo-4H-chromen-2-yl)-5-hydroxyphenyl]-57-dihydroxy-2-(4-hydroxyphenyl)-4H-chromen-4-one	CNP0403976	-13.5	0.542	0.811	0.798
	2-(34-dihydroxyphenyl)-578-trihydroxy-34-dihydro-2H-1-benzopyran-4-one	CNP0404393	-8.4	0.702	0.874	0.884
	Moghatin	CNP0408047	-8.6	0.706	0.874	0.864
	Isocarthamidin	CNP0411583	-8.1	0.728	0.883	0.896
	(2S)-5725-Tetrahydroxyflavanone	CNP0415965	-8.2	0.555	0.79	0.832
	78-dihydroxy-2-(2-hydroxyphenyl)-4H-chromen-4-one	CNP0416719	-8.1	0.614	0.888	0.858
	2-(35-dihydroxyphenyl)-357-trihydroxy-34-dihydro-2H-1-benzopyran-4-one	CNP0417060	-8.2	0.87	0.891	0.942
	Rhynchosin	CNP0418789	-7.8	0.645	0.894	0.866
	Taxifolin	CNP0419478	-9.1	0.757	0.864	0.915
	3578-tetrahydroxy-2-(345-trihydroxyphenyl)-4H-chromen-4-one	CNP0421077	-10.1	0.665	0.934	0.943
	2-(34-Dihydroxyphenyl)-5-Hydroxy-37-Dimethoxy-23-Dihydrochromen-4-One	CNP0421844	-8.9	0.51	0.83	0.836
	2-(34-dihydroxyphenyl)-3-methoxy-34-dihydro-2H-1-benzopyran-57-diol	CNP0421875	-8.7	0.602	0.823	0.835
	galangin-8-sulfonate	CNP0422913	-8.8	0.524	0.737	0.714
	3574-Tetrahydroxy-8-Methoxyflavanone	CNP0423795	-9.4	0.662	0.898	0.926
	Gossypetin 3-O-Sulfate	CNP0424169	-10.1	0.513	0.723	0.879
	Dihydronorwogonin	CNP0424221	-8.0	0.622	0.873	0.884
	3567234-Heptahydroxyflavone	CNP0424271	-10.5	0.529	0.931	0.938
	35725-Pentahydroxyflavone	CNP0424370	-9.2	0.758	0.911	0.904
	Hypnogenol B1	CNP0424386	-13.5	0.951	0.911	0.944
	8-C-Alpha-L-Arabinosylluteolin	CNP0424425	-11.9	0.501	0.825	0.877
	8-Hydroxyluteolin 7-Sulfate	CNP0424542	-9.5	0.574	0.744	0.866
	Quercetin 7-O-Sulfate	CNP0424766	-9.9	0.578	0.75	0.854
	Quercetin 74-Disulfate	CNP0424795	-9.8	0.534	0.726	0.859
	Pinobanksin 3-Methyl Ether	CNP0425421	-8.5	0.542	0.817	0.831
	Hegoflavone B	CNP0425450	-13.8	0.587	0.835	0.848
	Pinobanksin 3-Benzoate	CNP0425647	-10.0	0.653	0.817	0.834
	Herbacetin 8-Butyrate	CNP0426107	-8.4	0.566	0.868	0.836
	Catechin-7-Methyl Ether	CNP0426404	-7.9	0.631	0.841	0.837
	Hegoflavone A	CNP0426567	-13.6	0.587	0.835	0.848
	Epigallocatechin 57-Di-O-Gallate	CNP0426648	-4.8	0.509	0.867	0.858
	no name available	CNP0428887	-7.7	0.58	0.682	0.863
	no name available	CNP0432480	-11.2	0.543	0.605	0.649

## Sheet: filter_affinity_8.5kcalmol
COCONUT_NAME	COCONUT_ID	AFFINITY Kcal/Mol	CREATINE KINASE INIBITOR	FREE RADICAL SCAVENGER	ANTIOXIDANT
(-)-6-Chloroepicatechin	CNP0180077	-9.4	0.638	0.763	0.758
[2-(34-dihydroxyphenyl)-57-dihydroxy-34-dihydro-2H-1-benzopyran-3-yl]oxidanesulfonic acid	CNP0083676	-9.3	0.6	0.643	0.783
[2-(34-dihydroxyphenyl)-57-dihydroxy-4-oxo-4H-chromen-8-yl]oxidanesulfonic acid	CNP0255436	-9.7	0.532	0.676	0.86
[2-(sulfooxy)-5-(357-trihydroxy-4-oxo-4H-chromen-2-yl)phenyl]oxidanesulfonic acid	CNP0396186	-9.9	0.58	0.716	0.849
[2-hydroxy-4-(357-trihydroxy-34-dihydro-2H-1-benzopyran-2-yl)phenyl]oxidanesulfonic acid	CNP0010362	-9.4	0.69	0.722	0.857
[2-hydroxy-4-(357-trihydroxy-4-oxo-4H-chromen-2-yl)phenyl]oxidanesulfonic acid	CNP0211268	-9.9	0.629	0.76	0.874
[2-hydroxy-5-(357-trihydroxy-34-dihydro-2H-1-benzopyran-2-yl)phenyl]oxidanesulfonic acid	CNP0001343	-9.5	0.69	0.722	0.857
[55]-Bisdihydroquercetin	CNP0191712	-13.7	0.857	0.903	0.945
11-(34-dihydroxyphenyl)-24612-tetrahydroxy-5-(4-hydroxyphenyl)-3H-610-dioxaspiro[1-benzofuran-24-tricyclo[7.4.0.0³⁷]tridecane]-13(7)8-trien-3-one	CNP0086559	-8.9	0.595	0.949	0.939
11345688-octahydroxy-9H9H-[22-bixanthene]-99-dione	CNP0127687	-14.1	0.524	0.856	0.834
1356-Tetrahydroxy-8-Methylxanthone	CNP0149851	-9.2	0.5	0.892	0.88
1356-Tetrahydroxyxanthone	CNP0171361	-8.7	0.686	0.912	0.907
1357-tetrahydroxy-9H-xanthen-9-one	CNP0386841	-8.6	0.515	0.885	0.87
1368-tetrahydroxy-9H-xanthen-9-one	CNP0238510	-8.7	0.539	0.834	0.832
138-trihydroxy-9H-xanthen-9-one	CNP0141671	-8.6	0.519	0.788	0.771
14-(24-dihydroxyphenyl)-412-bis(34-dihydroxyphenyl)-311-dioxatricyclo[8.4.0.0²⁷]tetradeca-1(10)2(7)8-triene-5813-triol	CNP0214675	-13.0	0.574	0.907	0.926
17-bis(34-dihydroxyphenyl)-81220-trioxapentacyclo[11.7.1.0²¹¹.0⁴⁹.0¹⁴¹⁹]henicosa-2(11)39141618-hexaene-36151721-pentol	CNP0299636	-13.8	0.531	0.931	0.946
2-(245-trihydroxyphenyl)-34-dihydro-2H-1-benzopyran-357-triol	CNP0131445	-9.2	0.807	0.893	0.91
2-(24-dihydroxyphenyl)-68-dihydroxy-4H-chromen-4-one	CNP0302549	-9.1	0.595	0.854	0.818
2-(25-dihydroxyphenyl)-57-dihydroxy-4H-chromen-4-one	CNP0391817	-8.8	0.636	0.848	0.837
2-(25-dihydroxyphenyl)-7-methoxy-34-dihydro-2H-1-benzopyran-35-diol	CNP0147999	-8.7	0.522	0.819	0.815
2-(26-dihydroxyphenyl)-56-dihydroxy-4H-chromen-4-one	CNP0193245	-8.9	0.513	0.861	0.85
2-(26-dihydroxyphenyl)-57-dihydroxy-4H-chromen-4-one	CNP0253153	-8.8	0.66	0.831	0.817
2-(3,4-dihydroxyphenyl)-6,7-dihydroxy-3,4-dihydro-2H-1-benzopyran-3-yl 3,4,6-trihydroxy-5-oxo-1-(3,5,7-trihydroxy-3,4-dihydro-2H-1-benzopyran-2-yl)-5H-benzo[7]annulene-8-carboxylate	CNP0003146	-13.8	0.524	0.855	0.863
2-(3-[2-(34-dihydroxyphenyl)-35-dihydroxy-34-dihydro-2H-1-benzopyran-7-yl]oxy-4-hydroxyphenyl)-34-dihydro-2H-1-benzopyran-357-triol	CNP0266887	-11.4	0.803	0.857	0.859
2-(345-trihydroxyphenyl)-34-dihydro-2H-1-benzopyran-347-triol	CNP0187399	-9.3	0.512	0.834	0.868
2-(345-trihydroxyphenyl)-34-dihydro-2H-1-benzopyran-368-triol	CNP0402889	-9.4	0.591	0.913	0.917
2-(345-trihydroxyphenyl)-4H-chromene-3457-tetrol	CNP0255501	-9.8	0.543	0.881	0.865
2-(34-dihydroxy-5-methoxyphenyl)-34-dihydro-2H-1-benzopyran-357-triol	CNP0399071	-8.9	0.574	0.895	0.894
2-(34-dihydroxyphenyl)-3-[2-(34-dihydroxyphenyl)-57-dihydroxy-34-dihydro-2H-1-benzopyran-3-yl]oxy-34-dihydro-2H-1-benzopyran-3457-tetrol	CNP0329685	-13.4	0.628	0.808	0.825
2-(34-dihydroxyphenyl)-3-[2-(34-dihydroxyphenyl)-5-hydroxy-4-oxo-4H-chromen-7-yl]oxy-57-dihydroxy-4H-chromen-4-one	CNP0299420	-9.1	0.752	0.91	0.908
2-(34-dihydroxyphenyl)-34-dihydro-2H-1-benzopyran-367-triol	CNP0140111	-8.9	0.707	0.834	0.84
2-(34-dihydroxyphenyl)-34-dihydro-2H-1-benzopyran-368-triol	CNP0291652	-9.2	0.716	0.877	0.871
2-(34-dihydroxyphenyl)-34-dihydro-2H-1-benzopyran-57-diol	CNP0349706	-8.8	0.686	0.802	0.813
2-(34-dihydroxyphenyl)-3567-tetrahydroxy-34-dihydro-2H-1-benzopyran-4-one	CNP0310737	-10.2	0.755	0.913	0.95
2-(34-dihydroxyphenyl)-357-trihydroxy-8-methyl-4H-chromen-4-one	CNP0139540	-10.3	0.565	0.884	0.872
2-(34-dihydroxyphenyl)-358-trihydroxy-4H-chromen-4-one	CNP0176319	-9.7	0.667	0.919	0.906
2-(34-dihydroxyphenyl)-35-dihydroxy-2H3H4H8H-pyrano[23-f]chromen-8-one	CNP0216908	-9.4	0.521	0.877	0.867
2-(34-dihydroxyphenyl)-37-dihydroxy-34-dihydro-2H-1-benzopyran-5-yl 345-trihydroxybenzoate	CNP0273495	-11.2	0.648	0.867	0.856
2-(34-dihydroxyphenyl)-3-methoxy-34-dihydro-2H-1-benzopyran-57-diol	CNP0421875	-8.7	0.602	0.823	0.835
2-(34-dihydroxyphenyl)-4-(246-trihydroxyphenyl)-34-dihydro-2H-1-benzopyran-357-triol	CNP0290124	-9.0	0.508	0.866	0.915
2-(34-dihydroxyphenyl)-4-[2-(34-dihydroxyphenyl)-357-trihydroxy-34-dihydro-2H-1-benzopyran-4-yl]oxy-34-dihydro-2H-1-benzopyran-357-triol	CNP0158935	-11.7	0.593	0.776	0.815
2-(34-dihydroxyphenyl)-4-[357-trihydroxy-2-(4-hydroxyphenyl)-34-dihydro-2H-1-benzopyran-8-yl]-34-dihydro-2H-1-benzopyran-357-triol	CNP0299023	-10.1	0.627	0.904	0.929
2-(34-dihydroxyphenyl)-4H-chromene-3457-tetrol	CNP0336201	-8.9	0.645	0.818	0.795
2-(34-dihydroxyphenyl)-4H-chromene-357-triol	CNP0093987	-9.2	0.657	0.816	0.789
2-(34-dihydroxyphenyl)-5577-tetrahydroxy-2-(4-hydroxyphenyl)-4H4H-[36-bichromene]-44-dione	CNP0272591	-9.4	0.538	0.861	0.849
2-(34-dihydroxyphenyl)-5577-tetrahydroxy-2-(4-hydroxyphenyl)-4H4H-[38-bichromene]-44-dione	CNP0318376	-9.9	0.638	0.866	0.859
2-(34-dihydroxyphenyl)-57-dihydroxy-3-(prop-1-en-2-yloxy)-34-dihydro-2H-1-benzopyran-4-one	CNP0339799	-9.2	0.55	0.784	0.79
2-(34-dihydroxyphenyl)-57-dihydroxy-34-dihydro-2H-1-benzopyran-3-one	CNP0132987	-8.7	0.623	0.728	0.72
2-(34-dihydroxyphenyl)-57-dihydroxy-34-dihydro-2H-1-benzopyran-3-yl 234-trihydroxybenzoate	CNP0291440	-10.7	0.533	0.864	0.873
2-(34-dihydroxyphenyl)-57-dihydroxy-34-dihydro-2H-1-benzopyran-3-yl benzoate	CNP0108771	-10.1	0.723	0.8	0.809
2-(34-dihydroxyphenyl)-57-dihydroxy-3-methyl-4H-chromen-4-one acid	CNP0102699	-9.5	0.556	0.817	0.806
2-(34-dihydroxyphenyl)-57-dihydroxy-4-oxo-34-dihydro-2H-1-benzopyran-3-yl acetate	CNP0259955	-9.1	0.644	0.842	0.861
2-(34-Dihydroxyphenyl)-5-Hydroxy-37-Dimethoxy-23-Dihydrochromen-4-One	CNP0421844	-8.9	0.51	0.83	0.836
2-(34-dihydroxyphenyl)-5-methyl-34-dihydro-2H-1-benzopyran-37-diol	CNP0114510	-9.1	0.593	0.827	0.864
2-(34-dihydroxyphenyl)-6-[2-(34-dihydroxyphenyl)-357-trihydroxy-34-dihydro-2H-1-benzopyran-4-yl]-34-dihydro-2H-1-benzopyran-357-triol	CNP0205561	-9.1	0.574	0.894	0.927
2-(34-dihydroxyphenyl)-6-[2-(34-dihydroxyphenyl)-378-trihydroxy-34-dihydro-2H-1-benzopyran-5-yl]-34-dihydro-2H-1-benzopyran-378-triol	CNP0319747	-13.9	0.535	0.838	0.845
2-(34-dihydroxyphenyl)-6-[2-(34-dihydroxyphenyl)-37-dihydroxy-34-dihydro-2H-1-benzopyran-4-yl]-34-dihydro-2H-1-benzopyran-357-triol	CNP0141631	-13.8	0.533	0.883	0.921
2-(34-dihydroxyphenyl)-6-[2-(34-dihydroxyphenyl)-37-dihydroxy-34-dihydro-2H-1-benzopyran-4-yl]-357-trihydroxy-34-dihydro-2H-1-benzopyran-4-one	CNP0178974	-13.8	0.568	0.893	0.949
2-(34-dihydroxyphenyl)-6-[2-(34-dihydroxyphenyl)-57-dihydroxy-4-oxo-34-dihydro-2H-1-benzopyran-3-yl]-357-trihydroxy-34-dihydro-2H-1-benzopyran-4-one	CNP0113441	-10.0	0.616	0.902	0.92
2-(34-dihydroxyphenyl)-67-dihydroxy-4H-chromen-4-one	CNP0264101	-9.4	0.546	0.811	0.771
2-(34-dihydroxyphenyl)-68-dihydroxy-34-dihydro-2H-1-benzopyran-4-one	CNP0368305	-9.4	0.5	0.828	0.829
2-(34-dihydroxyphenyl)-68-dihydroxy-4H-chromen-4-one	CNP0148683	-9.4	0.634	0.884	0.852
2-(34-dihydroxyphenyl)-6-hydroxy-4H-chromen-4-one	CNP0068095	-9.0	0.544	0.808	0.768
2-(34-dihydroxyphenyl)-8-[2-(34-dihydroxyphenyl)-37-dihydroxy-34-dihydro-2H-1-benzopyran-4-yl]-34-dihydro-2H-1-benzopyran-357-triol	CNP0227541	-13.0	0.574	0.902	0.928
2-(34-dihydroxyphenyl)-8-[2-(35-dihydroxyphenyl)-357-trihydroxy-34-dihydro-2H-1-benzopyran-4-yl]-34-dihydro-2H-1-benzopyran-357-triol	CNP0263065	-9.7	0.627	0.904	0.929
2-(34-dimethoxyphenyl)-35-dihydroxy-7-methoxy-34-dihydro-2H-1-benzopyran-4-one	CNP0129881	-8.7	0.573	0.826	0.873
2-(35-dihydroxy-4-methoxyphenyl)-5-methoxy-34-dihydro-2H-1-benzopyran-37-diol	CNP0075399	-8.6	0.533	0.846	0.848
2-(35-dihydroxyphenyl)-1-benzofuran-56-diol	CNP0219550	-8.6	0.53	0.855	0.828
2-(35-dihydroxyphenyl)-1-benzofuran-67-diol	CNP0078841	-8.9	0.62	0.89	0.854
2-(35-dihydroxyphenyl)-357-trihydroxy-4H-chromen-4-one	CNP0181790	-9.5	0.811	0.915	0.914
2-(35-dihydroxyphenyl)-37-dihydroxy-5-methoxy-34-dihydro-2H-1-benzopyran-4-one	CNP0129579	-8.9	0.573	0.839	0.892
2-(35-dihydroxyphenyl)-57-dihydroxy-4H-chromen-4-one	CNP0269044	-9.1	0.714	0.856	0.851
2-(35-dihydroxyphenyl)-58-dihydroxy-34-dihydro-2H-1-benzopyran-4-one	CNP0105372	-9.0	0.564	0.836	0.853
2-(35-dihydroxyphenyl)-7-hydroxy-34-dihydro-2H-1-benzopyran-4-one	CNP0275681	-8.8	0.531	0.743	0.765
2-(37-dihydroxy-34-dihydro-2H-1-benzopyran-2-yl)-2-(3578-tetrahydroxy-34-dihydro-2H-1-benzopyran-2-yl)-[11-biphenyl]-334455-hexol	CNP0220564	-9.8	0.75	0.923	0.936
2-(3-benzyl-4-hydroxyphenyl)-357-trihydroxy-4H-chromen-4-one	CNP0053780	-10.4	0.501	0.82	0.797
2-(4-[35-dihydroxy-2-(345-trihydroxyphenyl)-34-dihydro-2H-1-benzopyran-7-yl]oxy-35-dihydroxyphenyl)-34-dihydro-2H-1-benzopyran-357-triol	CNP0298095	-14.2	0.695	0.919	0.917
2-(4-[57-dihydroxy-2-(4-hydroxyphenyl)-4-oxo-34-dihydro-2H-1-benzopyran-6-yl]oxyphenyl)-57-dihydroxy-4H-chromen-4-one	CNP0206535	-12.7	0.607	0.881	0.878
2-(4-hydroxyphenyl)-34-dihydro-2H-1-benzopyran-3478-tetrol	CNP0344372	-14.7	0.538	0.848	0.879
2-(4-hydroxyphenyl)-34-dihydro-2H-1-benzopyran-3567-tetrol	CNP0403520	-11.7	0.73	0.91	0.921
2-(4-hydroxyphenyl)-4-[378-trihydroxy-2-(4-hydroxyphenyl)-34-dihydro-2H-1-benzopyran-4-yl]oxy-34-dihydro-2H-1-benzopyran-378-triol	CNP0241481	-12.3	0.501	0.798	0.837
2-(4-hydroxyphenyl)-8-[357-trihydroxy-2-(4-hydroxyphenyl)-34-dihydro-2H-1-benzopyran-4-yl]-34-dihydro-2H-1-benzopyran-357-triol	CNP0228738	-12.4	0.554	0.89	0.919
2,3-Dihydroochnaflavone	CNP0166665	-13.7	0.707	0.828	0.842
2-[2-(34-dihydroxyphenyl)-57-dihydroxy-4-oxo-4H-chromen-8-yl]-34-dihydroxybenzoic	CNP0217349	-11.2	0.546	0.788	0.783
2-[26-dihydroxy-5-(357-trihydroxy-4-oxo-4H-chromen-2-yl)-[11-biphenyl]-3-yl]-357-trihydroxy-4H-chromen-4-one	CNP0242814	-13.5	0.815	0.886	0.869
2-[811-dihydroxy-412-bis(4-hydroxyphenyl)-513-dioxatricyclo[7.4.0.0²⁶]trideca-1(9)2(6)37-tetraene-3-carbonyl]benzene-135-triol	CNP0175588	-9.1	0.53	0.873	0.885
2-2-[2-(34-dihydroxyphenyl)-57-dihydroxy-4-oxo-34-dihydro-2H-1-benzopyran-6-yl]-45-dihydroxyphenyl-57-dihydroxy-4H-chromen-4-one	CNP0277131	-13.8	0.596	0.832	0.845
2-2-[57-dihydroxy-2-(4-hydroxyphenyl)-4-oxo-34-dihydro-2H-1-benzopyran-6-yl]-45-dihydroxyphenyl-57-dihydroxy-4H-chromen-4-one	CNP0168406	-13.5	0.596	0.832	0.845
2-2-[57-dihydroxy-2-(4-hydroxyphenyl)-4-oxo-34-dihydro-2H-1-benzopyran-8-yl]-34-dihydroxyphenyl-57-dihydroxy-4H-chromen-4-one	CNP0346253	-13.2	0.527	0.861	0.888
22-bis(34-dihydroxyphenyl)-335577-hexahydroxy-4H4H-[68-bichromene]-44-dione	CNP0276507	-13.1	0.635	0.91	0.899
2-3-[23-dihydroxy-5-(357-trihydroxy-4-oxo-4H-chromen-2-yl)phenoxy]-45-dihydroxyphenyl-357-trihydroxy-4H-chromen-4-one	CNP0261324	-13.9	0.7	0.929	0.933
2-3-[4-(57-dihydroxy-4-oxo-34-dihydro-2H-1-benzopyran-2-yl)phenoxy]-4-hydroxyphenyl-57-dihydroxy-34-dihydro-2H-1-benzopyran-4-one	CNP0237418	-13.7	0.565	0.8	0.818
2-3-[4-(57-dihydroxy-4-oxo-4H-chromen-2-yl)-2-hydroxyphenoxy]-4-hydroxyphenyl-57-dihydroxy-4H-chromen-4-one	CNP0399206	-13.9	0.706	0.849	0.833
2346-tetrahydroxy-8-(357-trihydroxy-34-dihydro-2H-1-benzopyran-2-yl)-5H-benzo[7]annulen-5-one	CNP0240322	-11.6	0.72	0.904	0.908
23-Dihydro 3-Desoxydicranolomin	CNP0285181	-10.2	0.521	0.862	0.882
23-Dihydro-33-Biapigenin	CNP0184920	-9.6	0.778	0.802	0.827
23-Dihydro-53-Dihydroxyamentoflavone	CNP0224656	-13.6	0.684	0.847	0.868
23-Dihydro-56-Biluteolin	CNP0203768	-13.7	0.684	0.845	0.859
23-Dihydro-5-Hydroxyamentoflavone	CNP0204144	-13.6	0.684	0.847	0.868
23-Dihydro-5-Hydroxyrobustaflavone	CNP0176432	-13.6	0.684	0.845	0.859
23-Dihydroamentoflavone	CNP0147846	-13.2	0.655	0.806	0.831
23-Dihydroamentoflavone	CNP0152122	-13.1	0.655	0.806	0.831
23-Dihydrodicranolomin	CNP0175547	-10.3	0.542	0.857	0.877
23-Dihydrohinokiflavone	CNP0140371	-12.6	0.607	0.881	0.878
23-Dihydroochnaflavone	CNP0227543	-13.7	0.707	0.828	0.842
23-Dihydrophilonotisflavone	CNP0339914	-13.3	0.549	0.857	0.883
23-Dihydrophilonotisflavone	CNP0265600	-10.6	0.542	0.861	0.885
23-Dihydrorobustaflavone	CNP0277421	-13.6	0.655	0.802	0.818
23-dihydroxy-5-(357-trihydroxy-4-oxo-34-dihydro-2H-1-benzopyran-2-yl)phenyl 345-trihydroxybenzoate	CNP0242103	-11.7	0.713	0.907	0.937
23-dihydroxy-5-(357-trihydroxy-4-oxo-34-dihydro-2H-1-benzopyran-2-yl)phenyl 34-dihydroxy-5-methoxybenzoate	CNP0273868	-11.6	0.504	0.886	0.913
2-4-hydroxy-3-[2-hydroxy-5-(357-trihydroxy-34-dihydro-2H-1-benzopyran-2-yl)phenoxy]phenyl-34-dihydro-2H-1-benzopyran-357-triol	CNP0298574	-11.5	0.84	0.87	0.871
26-dihydroxy-4-(357-trihydroxy-34-dihydro-2H-1-benzopyran-2-yl)phenyl 345-trihydroxybenzoate	CNP0210602	-11.2	0.647	0.887	0.885
26-dihydroxy-4-(357-trihydroxy-4-oxo-34-dihydro-2H-1-benzopyran-2-yl)phenyl 345-trihydroxybenzoate	CNP0132991	-11.3	0.713	0.904	0.936
2-hydroxy-4-(357-trihydroxy-2H-chromen-2-ylidene)cyclohexa-25-dien-1-one	CNP0187899	-9.9	0.586	0.884	0.861
2-hydroxy-5-(3,5,7-trihydroxy-3,4-dihydro-2H-1-benzopyran-2-yl)phenyl 3,4-dihydroxy-5-methoxybenzoate	CNP0162759	-10.9	0.505	0.854	0.84
2-phenyl-8-(357-trihydroxy-2-phenyl-34-dihydro-2H-1-benzopyran-4-yl)-34-dihydro-2H-1-benzopyran-357-triol	CNP0154953	-12.4	0.527	0.886	0.915
3-[2-(34-dihydroxyphenyl)-357-trihydroxy-4-oxo-34-dihydro-2H-1-benzopyran-8-yl]-57-dihydroxy-4H-chromen-4-one	CNP0277806	-11.9	0.565	0.866	0.929
3-[26-dihydroxy-5-(357-trihydroxy-4-oxo-34-dihydro-2H-1-benzopyran-2-yl)-[11-biphenyl]-3-yl]-268-trihydroxy-4H-chromen-4-one	CNP0321789	-13.5	0.539	0.839	0.865
3-[4-(57-dihydroxy-4-oxo-34-dihydro-2H-1-benzopyran-2-yl)phenoxy]-57-dihydroxy-2-(4-hydroxyphenyl)-4H-chromen-4-one	CNP0144321	-8.8	0.672	0.872	0.886
3-[57-dihydroxy-2-(4-hydroxyphenyl)-34-dihydro-2H-1-benzopyran-6-yl]-57-dihydroxy-2-(4-hydroxyphenyl)-4H-chromen-4-one	CNP0304187	-8.7	0.51	0.797	0.81
3-[57-dihydroxy-2-(4-hydroxyphenyl)-4-oxo-4H-chromen-6-yl]-4-hydroxybenzoic acid	CNP0203666	-11.4	0.633	0.704	0.67
334558-Hexahydroxyflavone	CNP0127177	-9.6	0.584	0.934	0.94
33-Binaringenin	CNP0203327	-13.4	0.631	0.766	0.8
3467-Tetrahydroxyxanthone	CNP0184549	-8.7	0.517	0.872	0.839
346-trihydroxy-1-(357-trihydroxy-34-dihydro-2H-1-benzopyran-2-yl)-5H-benzo[7]annulen-5-one	CNP0340563	-11.2	0.775	0.868	0.866
346-trihydroxy-17-bis(357-trihydroxy-34-dihydro-2H-1-benzopyran-2-yl)-5H-benzo[7]annulen-5-one	CNP0273137	-14.7	0.686	0.88	0.887
346-trihydroxy-28-bis(357-trihydroxy-34-dihydro-2H-1-benzopyran-2-yl)-5H-benzo[7]annulen-5-one	CNP0247600	-14.5	0.72	0.883	0.891
346-trihydroxy-5-oxo-1-(357-trihydroxy-34-dihydro-2H-1-benzopyran-2-yl)-5H-benzo[7]annulene-8-carboxylic acid	CNP0361705	-9.6	0.722	0.835	0.83
34-O-Dimethylquercetin	CNP0079175	-8.7	0.546	0.844	0.852
3523-Tetrahydroxy-7-Methoxyflavanone	CNP0188529	-9.2	0.506	0.853	0.901
352-Trihydroxy-75-Dimethoxyflavanone	CNP0102860	-8.7	0.518	0.827	0.884
353-Trihydroxy-72-Dimethoxyflavanone	CNP0222277	-9.1	0.506	0.841	0.885
3567234-Heptahydroxyflavone	CNP0424271	-10.5	0.529	0.931	0.938
35678-pentahydroxy-2-(4-hydroxyphenyl)-4H-chromen-4-one	CNP0185002	-10.0	0.537	0.919	0.914
3567-tetrahydroxy-2-(4-hydroxyphenyl)-34-dihydro-2H-1-benzopyran-4-one	CNP0162842	-9.8	0.775	0.918	0.953
35725-Pentahydroxyflavone	CNP0424370	-9.2	0.758	0.911	0.904
3573-Tetrahydroxy-84-Dimethoxyflavanone	CNP0355996	-9.4	0.58	0.889	0.916
357435734-Nonahydroxy-36-Biflavonone	CNP0276127	-14.4	0.856	0.878	0.917
3574357-Heptahydroxy-3-O-4-Biflavanone	CNP0311489	-14.2	0.834	0.875	0.916
3574-Tetrahydroxy-3-(5-Formyl-2-Hydroxyphenyl)Flavanone	CNP0270923	-9.0	0.561	0.764	0.855
3574-Tetrahydroxy-6-Methoxyflavanone	CNP0165514	-9.5	0.546	0.867	0.914
3574-Tetrahydroxy-8-Methoxyflavanone	CNP0423795	-9.4	0.662	0.898	0.926
3578-tetrahydroxy-2-(345-trihydroxyphenyl)-4H-chromen-4-one	CNP0421077	-10.1	0.665	0.934	0.943
3578-tetrahydroxy-2-(3-hydroxy-4-methoxyphenyl)-4H-chromen-4-one	CNP0075037	-9.7	0.514	0.88	0.847
3578-tetrahydroxy-2-(4-methylphenyl)-4H-chromen-4-one	CNP0163019	-9.8	0.648	0.868	0.835
357-trihydroxy-2-(2-hydroxy-6-methylphenyl)-4H-chromen-4-one	CNP0219055	-9.4	0.59	0.849	0.823
357-trihydroxy-2-(3-hydroxyphenyl)-4H-chromen-4-one	CNP0219017	-9.5	0.843	0.89	0.873
357-trihydroxy-2-(4-hydroxy-3-methylphenyl)-4H-chromen-4-one	CNP0315728	-9.7	0.582	0.855	0.843
357-trihydroxy-2-[2356-tetrahydroxy-6-(357-trihydroxy-34-dihydro-2H-1-benzopyran-2-yl)-[11-biphenyl]-2-yl]-34-dihydro-2H-1-benzopyran-4-one	CNP0196143	-14.3	0.871	0.919	0.951
357-Trihydroxy-345-Trimethoxyflavone	CNP0322103	-8.8	0.501	0.879	0.858
357-Trihydroxy-84-Dimethoxyflavanone	CNP0312389	-9.6	0.556	0.887	0.915
357-trihydroxy-8-methoxy-2-phenyl-34-dihydro-2H-1-benzopyran-4-one	CNP0130752	-9.2	0.571	0.891	0.92
358-trihydroxy-2-(4-hydroxyphenyl)-4H-chromen-4-one	CNP0117307	-9.3	0.635	0.907	0.887
35-dihydroxy-2-(4-hydroxyphenyl)-7-[(3-methylbut-2-en-1-yl)oxy]-34-dihydro-2H-1-benzopyran-4-one	CNP0146611	-8.6	0.556	0.806	0.894
35-dihydroxy-2-(4-hydroxyphenyl)-7-methyl-4H-chromen-4-one	CNP0294582	-9.4	0.574	0.823	0.782
35-Dihydroxy-2-(4-Hydroxyphenyl)Chromen-4-One	CNP0222623	-9.1	0.674	0.864	0.834
35-Dihydroxy-2-Phenylchromen-4-One	CNP0332262	-8.8	0.614	0.855	0.822
35-dihydroxy-7-[(4-hydroxy-3-methylbut-2-en-1-yl)oxy]-2-(4-hydroxyphenyl)-34-dihydro-2H-1-benzopyran-4-one	CNP0126034		0.56	0.731	0.861
35-dihydroxy-7-methyl-2-(4-methylphenyl)-4H-chromen-4-one	CNP0149083	-9.5	0.5	0.805	0.757
367-trihydroxy-2-phenyl-34-dihydro-2H-1-benzopyran-4-one	CNP0373257	-8.8	0.717	0.856	0.909
37-dihydroxy-2-(345-trihydroxyphenyl)-34-dihydro-2H-1-benzopyran-5-yl 345-trihydroxybenzoate	CNP0249364	-11.4	0.591	0.881	0.873
37-dihydroxy-2-(3-hydroxy-4-methoxyphenyl)-5-methoxy-4H-chromen-4-one	CNP0214218	-8.7	0.535	0.879	0.849
37-dihydroxy-2-(3-hydroxyphenyl)-5-methoxy-4H-chromen-4-one	CNP0271165	-9.5	0.535	0.836	0.798
37-dihydroxy-2-(4-hydroxy-2-methoxyphenyl)-5-methoxy-34-dihydro-2H-1-benzopyran-4-one	CNP0133976	-8.8	0.512	0.815	0.875
37-dihydroxy-2-(4-hydroxy-3-methoxyphenyl)-5-methoxy-34-dihydro-2H-1-benzopyran-4-one	CNP0137490	-8.7	0.618	0.851	0.892
37-dihydroxy-2-(4-hydroxyphenyl)-5-(propan-2-yloxy)-4H-chromen-4-one	CNP0044435	-8.9	0.517	0.762	0.738
37-dihydroxy-2-(4-hydroxyphenyl)-56-dimethoxy-34-dihydro-2H-1-benzopyran-4-one	CNP0298439	-8.6	0.546	0.853	0.899
37-dihydroxy-2-(4-hydroxyphenyl)-5-methoxy-4H-chromen-4-one	CNP0300748	-8.8	0.518	0.853	0.822
37-dihydroxy-2-(4-hydroxyphenyl)-6-methyl-34-dihydro-2H-1-benzopyran-4-one	CNP0324213	-9.1	0.523	0.781	0.851
3-Acetylcatechin	CNP0257996	-9.0	0.588	0.803	0.821
3-Desoxydicranolomin	CNP0254976	-8.9	0.517	0.88	0.875
3-Hydroxy-Volkensiflavon	CNP0302427	-12.3	0.553	0.9	0.862
3-O-Methylquercetin	CNP0115195	-9.1	0.578	0.887	0.856
4-(34-dihydroxyphenyl)-311-dioxatetracyclo[8.7.0.0²⁷.0¹²¹⁷]heptadeca-1(10)2(7)8121416-hexaene-581415-tetrol	CNP0244705	-9.4	0.752	0.883	0.885
4-[2-(34-dihydroxyphenyl)-357-trihydroxy-34-dihydro-2H-1-benzopyran-6-yl]-2-(345-trihydroxyphenyl)-34-dihydro-2H-1-benzopyran-357-triol	CNP0130094	-8.7	0.531	0.91	0.939
4-[2-(34-dihydroxyphenyl)-358-trihydroxy-34-dihydro-2H-1-benzopyran-6-yl]-2-(345-trihydroxyphenyl)-34-dihydro-2H-1-benzopyran-357-triol	CNP0137175	-13.8	0.524	0.923	0.942
412-bis(34-dihydroxyphenyl)-3-(35-dihydroxyphenyl)-513-dioxatricyclo[7.4.0.0²⁶]trideca-1(9)2(6)7-triene-811-diol	CNP0233857	-12.9	0.574	0.915	0.915
46811-tetrahydroxy-512-bis(4-hydroxyphenyl)-3H-613-dioxaspiro[1-benzofuran-24-tricyclo[7.4.0.0³⁷]tridecane]-13(7)8-trien-3-one	CNP0203855	-14.0	0.566	0.921	0.81
46-Dihydroxyflavone	CNP0308966	-8.6	0.509	0.744	0.703
4-Hydroxywogonin	CNP0320644	-9.1	0.55	0.887	0.858
5-(57-dihydroxy-34-dihydro-2H-1-benzopyran-2-yl)benzene-123-triol	CNP0184691	-8.9	0.569	0.866	0.874
5131618-tetrahydroxy-412-bis(4-hydroxyphenyl)-31121-trioxapentacyclo[11.8.0.0¹¹⁰.0²⁷.0¹⁵²⁰]henicosa-2(7)9151719-pentaene-814-dione	CNP0170480	-9.1	0.617	0.82	0.827
53-Dihydroxyrobustaflavone	CNP0310483	-13.8	0.619	0.859	0.844
567-trihydroxy-2-(245-trihydroxyphenyl)-4H-chromen-4-one	CNP0135095	-9.9	0.513	0.921	0.925
567-trihydroxy-2-(345-trihydroxyphenyl)-4H-chromen-4-one	CNP0277150	-9.9	0.507	0.914	0.916
5723-Tetrahydroxyflavone	CNP0298654	-9.4	0.616	0.882	0.87
572-Trihydroxyflavone	CNP0270856	-9.0	0.622	0.824	0.802
574-Trihydroxy-8-P-Hydroxybenzyldihydroflavonol	CNP0153057	-10.4	0.51	0.846	0.895
578-trihydroxy-2-(345-trihydroxyphenyl)-4H-chromen-4-one	CNP0309457	-8.7	0.76	0.934	0.946
578-trihydroxy-2-(3-hydroxy-4-methoxyphenyl)-3-methoxy-34-dihydro-2H-1-benzopyran-4-one	CNP0193885	-9.1	0.518	0.878	0.876
57-dihydroxy-2-(234-trihydroxyphenyl)-4H-chromen-4-one	CNP0338015	-8.8	0.569	0.915	0.915
57-dihydroxy-2-(3-hydroxyphenyl)-4H-chromen-4-one	CNP0287080	-9.1	0.766	0.817	0.797
57-dihydroxy-2-(4-hydroxy-3-methoxyphenyl)-3-methoxy-34-dihydro-2H-1-benzopyran-4-one	CNP0095852	-8.8	0.546	0.844	0.852
57-dihydroxy-2-(4-hydroxyphenyl)-3-[357-trihydroxy-2-(4-hydroxyphenyl)-34-dihydro-2H-1-benzopyran-8-yl]-4H-chromen-4-one	CNP0344059	-13.3	0.859	0.874	0.884
57-dihydroxy-2-(4-hydroxyphenyl)-3-methyl-4H-chromen-4-one	CNP0114012	-9.1	0.501	0.769	0.761
57-dihydroxy-2-(4-hydroxyphenyl)-4-oxo-4H-chromen-3-yl acetate	CNP0358447	-8.9	0.514	0.851	0.827
57-dihydroxy-2-(4-hydroxyphenyl)-8-methyl-4H-chromen-4-one	CNP0076169	-9.5	0.531	0.806	0.806
57-dihydroxy-2-4-[2-hydroxy-4-(5-hydroxy-7-methyl-4-oxo-4H-chromen-2-yl)phenoxy]phenyl-4H-chromen-4-one	CNP0193613	-13.1	0.508	0.772	0.737
57-dihydroxy-2-4-[2-hydroxy-5-(5-hydroxy-4-oxo-4H-chromen-2-yl)phenoxy]phenyl-4H-chromen-4-one	CNP0218832	-13.4	0.578	0.811	0.78
57-dihydroxy-2-4-hydroxy-3-[357-trihydroxy-2-(4-hydroxyphenyl)-4-oxo-34-dihydro-2H-1-benzopyran-8-yl]phenyl-4H-chromen-4-one	CNP0374521	-13.4	0.884	0.875	0.919
57-dihydroxy-28-bis(4-hydroxyphenyl)-4H-chromen-4-one	CNP0262362	-8.8	0.562	0.823	0.81
57-dihydroxy-4-oxo-2-phenyl-34-dihydro-2H-1-benzopyran-3-yl acetate	CNP0254117	-8.8	0.537	0.807	0.831
57-dihydroxy-4-oxo-2-phenyl-34-dihydro-2H-1-benzopyran-3-yl butanoate	CNP0325432	-8.7	0.58	0.766	0.788
57-dihydroxy-4-oxo-2-phenyl-34-dihydro-2H-1-benzopyran-3-yl hexanoate	CNP0182751	-8.7	0.536	0.76	0.783
57-dihydroxy-6-[5-hydroxy-2-(4-hydroxyphenyl)-4-oxo-34-dihydro-2H-1-benzopyran-7-yl]oxy-2-(4-hydroxyphenyl)-34-dihydro-2H-1-benzopyran-4-one	CNP0182364	-13.7	0.504	0.866	0.864
582-Trihydroxyflavone	CNP0382688	-8.9	0.526	0.855	0.824
584-Trihydroxyflavanone	CNP0221701	-8.9	0.52	0.817	0.833
58-Biluteolin	CNP0219404	-13.6	0.619	0.863	0.855
58-dihydroxy-2-(4-hydroxyphenyl)-4H-chromen-4-one	CNP0333748	-8.9	0.669	0.879	0.858
5-hydroxy-2-(3-hydroxyphenyl)-7-methoxy-4H-chromen-4-one	CNP0115079	-8.6	0.501	0.76	0.728
5-hydroxy-2-(4-hydroxyphenyl)-3-[357-trihydroxy-2-(4-hydroxyphenyl)-4-oxo-34-dihydro-2H-1-benzopyran-8-yl]-4H-chromen-4-one	CNP0180815	-9.9	0.753	0.848	0.899
5-hydroxy-2-(4-hydroxyphenyl)-7-[358-trihydroxy-2-(4-hydroxyphenyl)-34-dihydro-2H-1-benzopyran-7-yl]oxy-4H-chromen-4-one	CNP0139628	-13.5	0.924	0.897	0.901
5-hydroxy-7-[2-hydroxy-5-(357-trihydroxy-4-oxo-34-dihydro-2H-1-benzopyran-2-yl)phenyl]-2-(4-hydroxyphenyl)-4H-chromen-4-one	CNP0270887	-13.5	0.898	0.853	0.853
5-Hydroxyamentoflavone	CNP0298204	-13.6	0.619	0.863	0.855
5-Hydroxymorin	CNP0210863	-9.6	0.774	0.928	0.933
5-Hydroxyrobustaflavone	CNP0359378	-8.9	0.619	0.859	0.844
6-[2-(34-dihydroxyphenyl)-37-dihydroxy-34-dihydro-2H-1-benzopyran-4-yl]-357-trihydroxy-2-(345-trihydroxyphenyl)-34-dihydro-2H-1-benzopyran-4-one	CNP0136800	-9.6	0.526	0.91	0.954
6-[2-(34-dihydroxyphenyl)-57-dihydroxy-4-oxo-34-dihydro-2H-1-benzopyran-8-yl]-57-dihydroxy-2-(4-hydroxyphenyl)-34-dihydro-2H-1-benzopyran-4-one	CNP0233872	-14.2	0.524	0.833	0.85
6-[23-dihydroxy-6-(357-trihydroxy-34-dihydro-2H-1-benzopyran-2-yl)phenyl]-2-(34-dihydroxyphenyl)-34-dihydro-2H-1-benzopyran-357-triol	CNP0120734	-13.9	0.693	0.89	0.902
6-[5-(57-dihydroxy-4-oxo-34-dihydro-2H-1-benzopyran-2-yl)-23-dihydroxyphenyl]-2-(34-dihydroxyphenyl)-57-dihydroxy-4H-chromen-4-one	CNP0333260	-13.7	0.684	0.845	0.859
6-[5-(57-dihydroxy-4-oxo-4H-chromen-2-yl)-2-hydroxyphenoxy]-57-dihydroxy-2-(4-hydroxyphenyl)-4H-chromen-4-one	CNP0125376	-9.2	0.582	0.899	0.872
6-[57-dihydroxy-2-(4-hydroxyphenyl)-4-oxo-34-dihydro-2H-1-benzopyran-8-yl]-57-dihydroxy-2-(4-hydroxyphenyl)-4H-chromen-4-one	CNP0284203	-13.8	0.563	0.828	0.846
6-[811-dihydroxy-412-bis(4-hydroxyphenyl)-513-dioxatricyclo[7.4.0.0²⁶]trideca-1(9)2(6)37-tetraene-3-carbonyl]benzene-124-triol	CNP0246720	-9.5	0.525	0.888	0.907
624-Trihydroxy-2-Phenylbenzofuran	CNP0224330	-8.6	0.512	0.804	0.76
66-Bigenkwanin	CNP0087246	-13.0	0.565	0.823	0.799
66-bis(357-trihydroxy-34-dihydro-2H-1-benzopyran-2-yl)-[11-biphenyl]-223344-hexol	CNP0212746	-13.5	0.633	0.918	0.936
66-bis(357-trihydroxy-34-dihydro-2H-1-benzopyran-2-yl)-[11-biphenyl]-23344-pentol	CNP0213154	-13.2	0.578	0.912	0.928
678-trihydroxy-2-(345-trihydroxyphenyl)-4H-chromen-4-one	CNP0149863	-8.6	0.539	0.925	0.92
67-dihydroxy-2-(4-hydroxyphenyl)-4H-chromen-4-one	CNP0310402	-8.8	0.59	0.824	0.789
67-dihydroxy-2-phenyl-4H-chromen-4-one	CNP0144713	-8.6	0.52	0.799	0.755
6-C-Methylkaempferol	CNP0359869	-9.6	0.531	0.874	0.842
6-hydroxy-2-(2-hydroxyphenyl)-4H-chromen-4-one	CNP0349994	-8.6	0.514	0.737	0.694
6-hydroxy-2-(3-hydroxyphenyl)-4H-chromen-4-one	CNP0151890	-8.7	0.506	0.725	0.682
6-Hydroxygalangin	CNP0241556	-9.5	0.575	0.93	0.935
6-Hydroxykaempferol	CNP0269187	-9.7	0.668	0.932	0.941
7-[4-(57-dihydroxy-4-oxo-4H-chromen-2-yl)phenoxy]-58-dihydroxy-2-(4-hydroxyphenyl)-4H-chromen-4-one	CNP0222213	-13.3	0.663	0.873	0.851
7345-Tetrahydroxyflavone	CNP0159041	-9.2	0.544	0.873	0.842
7-acetyl-35-dihydroxy-2-(4-hydroxyphenyl)-34-dihydro-2H-1-benzopyran-4-one	CNP0249342	-9.5	0.518	0.796	0.847
7-Galloylcatechin	CNP0166710	-11.6	0.65	0.87	0.859
7-O-Prenyltaxifolin	CNP0296402	-9.9	0.578	0.828	0.905
8-[2-(34-dihydroxyphenyl)-37-dihydroxy-34-dihydro-2H-1-benzopyran-4-yl]-2-(4-hydroxyphenyl)-34-dihydro-2H-1-benzopyran-357-triol	CNP0322555	-12.5	0.574	0.902	0.928
8-[2-(57-dihydroxy-4-oxo-4H-chromen-2-yl)-45-dihydroxyphenyl]-2-(34-dihydroxyphenyl)-57-dihydroxy-4H-chromen-4-one	CNP0327412	-13.2	0.582	0.85	0.84
8-[2-(57-dihydroxy-4-oxo-4H-chromen-2-yl)-5-hydroxyphenyl]-57-dihydroxy-2-(4-hydroxyphenyl)-4H-chromen-4-one	CNP0403976	-13.5	0.542	0.811	0.798
8-[23-dihydroxy-6-(357-trihydroxy-34-dihydro-2H-1-benzopyran-2-yl)phenyl]-2-(34-dihydroxyphenyl)-34-dihydro-2H-1-benzopyran-357-triol	CNP0290686	-12.7	0.693	0.892	0.909
8-[3-(57-dihydroxy-4-oxo-4H-chromen-2-yl)-5-hydroxyphenyl]-2-(34-dihydroxyphenyl)-57-dihydroxy-4H-chromen-4-one	CNP0260902	-13.4	0.582	0.843	0.829
8-[37-dihydroxy-2-(345-trihydroxyphenyl)-34-dihydro-2H-1-benzopyran-4-yl]-2-(345-trihydroxyphenyl)-34-dihydro-2H-1-benzopyran-357-triol	CNP0275321	-13.0	0.531	0.915	0.94
8-[37-dihydroxy-2-(345-trihydroxyphenyl)-34-dihydro-2H-1-benzopyran-4-yl]-2-(34-dihydroxyphenyl)-34-dihydro-2H-1-benzopyran-357-triol	CNP0261864	-12.5	0.531	0.915	0.94
8-[37-dihydroxy-2-(4-hydroxyphenyl)-34-dihydro-2H-1-benzopyran-4-yl]-2-(34-dihydroxyphenyl)-34-dihydro-2H-1-benzopyran-357-triol	CNP0118995	-13.1	0.574	0.902	0.928
8-[37-dihydroxy-2-(4-hydroxyphenyl)-34-dihydro-2H-1-benzopyran-4-yl]-2-(34-dihydroxyphenyl)-34-dihydro-2H-1-benzopyran-35-diol	CNP0221750	-12.8	0.576	0.894	0.922
8-[37-dihydroxy-2-(4-hydroxyphenyl)-34-dihydro-2H-1-benzopyran-4-yl]-2-(4-hydroxyphenyl)-34-dihydro-2H-1-benzopyran-357-triol	CNP0110462	-12.6	0.514	0.888	0.919
8-[45-dihydroxy-2-(357-trihydroxy-34-dihydro-2H-1-benzopyran-2-yl)phenyl]-2-(34-dihydroxyphenyl)-34-dihydro-2H-1-benzopyran-357-triol	CNP0353739	-12.9	0.756	0.876	0.882
8-[5-(57-dihydroxy-4-oxo-4H-chromen-2-yl)-2-hydroxyphenyl]-2-(34-dihydroxyphenyl)-57-dihydroxy-4H-chromen-4-one	CNP0154171	-13.6	0.683	0.846	0.835
8-[5-(57-dihydroxy-4-oxo-4H-chromen-2-yl)-2-hydroxyphenyl]-57-dihydroxy-2-(4-methylphenyl)-4H-chromen-4-one	CNP0174779	-13.5	0.543	0.738	0.711
8-[57-dihydroxy-2-(4-hydroxyphenyl)-34-dihydro-2H-1-benzopyran-4-yl]-2-(4-hydroxyphenyl)-34-dihydro-2H-1-benzopyran-357-triol	CNP0200633	-12.2	0.514	0.829	0.848
8-[57-dihydroxy-2-(4-hydroxyphenyl)-4-oxo-34-dihydro-2H-1-benzopyran-3-yl]-2-(34-dihydroxyphenyl)-357-trihydroxy-34-dihydro-2H-1-benzopyran-4-one	CNP0399302	-11.0	0.616	0.913	0.924
81314-trihydroxy-4-(4-hydroxyphenyl)-317-dioxatetracyclo[8.7.0.0²⁷.0¹¹¹⁶]heptadeca-17911(16)1214-hexaen-6-one	CNP0270430	-11.4	0.609	0.819	0.843
81415-trihydroxy-4-(4-hydroxyphenyl)-311-dioxatetracyclo[8.7.0.0²⁷.0¹²¹⁷]heptadeca-1(10)2(7)8121416-hexaen-6-one	CNP0318431	-11.2	0.56	0.839	0.857
816-dioxatetracyclo[7.7.1.0²⁷.0¹⁰¹⁵]heptadeca-246101214-hexaene-351317-tetrol	CNP0142881	-9.3	0.532	0.816	0.874
816-dioxatetracyclo[7.7.1.0²⁷.0¹⁰¹⁵]heptadeca-246101214-hexaene-451317-tetrol	CNP0258294	-9.5	0.554	0.804	0.824
8-C-Alpha-L-Arabinosylluteolin	CNP0424425	-11.9	0.501	0.825	0.877
8-C-Methylkaempferol	CNP0272449	-9.8	0.544	0.865	0.854
8-Hydroxygalangin	CNP0303097	-9.4	0.717	0.912	0.9
8-Hydroxyluteolin 7-Sulfate	CNP0424542	-9.5	0.574	0.744	0.866
8-Hydroxyquercetagetin	CNP0301437	-10.5	0.558	0.927	0.926
Afzelechin 54-Dimethyl Ether	CNP0279245	-13.7	0.516	0.794	0.789
Agathisflavone	CNP0182410	-13.7	0.521	0.837	0.82
Alpinone	CNP0293091	-8.7	0.563	0.824	0.876
Amentoflavone	CNP0311925	-13.2	0.595	0.811	0.798
Ampelopsin	CNP0324397	-8.7	0.867	0.924	0.956
Apigenin	CNP0251015	-9.0	0.742	0.839	0.827
Aromadendrin 3-Methyl Ether	CNP0274871	-8.7	0.571	0.824	0.84
Aromadendrin 5-Methyl Ether	CNP0143175	-8.8	0.595	0.827	0.878
Aromadendrin 74-Dimethyl Ether	CNP0156249	-8.9	0.596	0.83	0.881
Ayi_God_Ub_006.1	CNP0257241	-8.8	0.566	0.814	0.838
Azaleatin	CNP0167158	-9.1	0.579	0.881	0.852
Bellidin	CNP0103750	-8.8	0.556	0.881	0.866
Biflavanone A	CNP0112976	-9.4	0.598	0.806	0.827
Bitalgenin	CNP0197268	-8.8	0.636	0.927	0.931
Butin	CNP0170493	-9.1	0.529	0.78	0.799
Butiniflavan-(4Beta->8)-Epicatechin	CNP0227165	-12.7	0.531	0.851	0.869
Campheride	CNP0291526	-9.3	0.557	0.864	0.837
Carthamidin	CNP0261817	-9.4	0.508	0.872	0.891
Cassiaflavan-(4Alpha->8)-Epicatechin	CNP0298337	-12.7	0.531	0.851	0.869
cassiaflavan-(4Alpha→8)-Epicatechin	CNP0152860	-9.0	0.577	0.635	0.664
Catechin	CNP0293352	-8.7	0.899	0.892	0.887
Catechin 3-O-Gallate	CNP0269790	-11.4	0.714	0.88	0.871
Catechin 4-Methyl Ether	CNP0389505	-8.9	0.693	0.855	0.852
Catechin 4-O-Gallate	CNP0175250	-10.9	0.714	0.88	0.871
Catechin 53-Di-O-Gallate	CNP0392142	-12.5	0.59	0.865	0.853
Catechin 54-Di-O-Gallate	CNP0219281	-12.8	0.59	0.865	0.853
Catechin 57-Di-O-Gallate	CNP0314187	-11.6	0.547	0.851	0.84
Catechin 73-Di-O-Gallate	CNP0171654	-12.5	0.591	0.868	0.856
Catechin 74-Dimethyl Ether	CNP0303134	-8.6	0.576	0.84	0.834
Catechin 74-Di-O-Gallate	CNP0250624	-12.6	0.591	0.868	0.856
Catechin-(6->6)-Catechin	CNP0125771	-9.9	0.756	0.874	0.874
Cedeodarin	CNP0245846	-9.9	0.53	0.856	0.905
Cedeodarin	CNP0158441	-8.9	0.642	0.865	0.904
Cedrin	CNP0272488	-10.0	0.541	0.903	0.936
Chrysin	CNP0280624	-8.8	0.699	0.83	0.815
Corniculatusin	CNP0104018	-9.8	0.514	0.903	0.87
Cupressuflavone	CNP0111031	-12.4	0.613	0.84	0.832
Cyanidin Chloride	CNP0199736	-9.2	0.643	0.835	0.847
Daphnodorin D1	CNP0261380	-12.8	0.596	0.797	0.818
Datiscetin	CNP0399551	-9.4	0.745	0.896	0.878
Delicaflavone	CNP0359202	-13.1	0.658	0.895	0.888
Deodarin	CNP0314283	-10.3	0.664	0.856	0.912
Dicranolomin	CNP0124632	-8.8	0.538	0.875	0.869
Dihydrogossypetin 78-Dimethyl Ether	CNP0199276	-9.4	0.58	0.889	0.916
Dihydroisorhamnetin	CNP0238557	-9.6	0.746	0.871	0.909
Dihydrorobinetin	CNP0275146	-8.6	0.754	0.898	0.935
Dihydrosyringetin	CNP0248041	-9.0	0.571	0.886	0.924
Dihydrotricetin	CNP0318793	-9.5	0.885	0.885	0.906
Dillenetin	CNP0229011	-9.0	0.582	0.869	0.841
Diosalol	CNP0257363	-9.4	0.514	0.873	0.919
Diosmetin	CNP0246782	-9.1	0.538	0.835	0.808
Distylin	CNP0268073	-8.9	0.917	0.898	0.941
Dulcisflavan	CNP0170669	-8.8	0.72	0.924	0.935
Egcg	CNP0258703	-11.1	0.568	0.874	0.883
Epiafzelechin 3-Gallate	CNP0143052	-11.1	0.59	0.862	0.871
Epicatechin 34-Dimethyl Ether	CNP0326276	-8.6	0.634	0.826	0.821
Epicatechin 3-O-P-Hydroxybenzoate	CNP0180516	-10.4	0.729	0.813	0.824
Epigallocatechin 3-O-(4-Hydroxybenzoate)	CNP0278959	-10.2	0.635	0.854	0.865
Epigallocatechin 7-O-Gallate	CNP0308490	-11.6	0.593	0.882	0.876
Epimesquitol-(4Beta->4)-Epioritin-4Beta-Ol	CNP0172809	-12.6	0.52	0.794	0.83
Erycibenin D	CNP0252821	-9.1	0.529	0.836	0.876
Fietin	CNP0276366	-8.6	0.708	0.898	0.873
Folerogenin	CNP0126567	-8.9	0.652	0.837	0.886
Fukugetin	CNP0365903	-9.9	0.553	0.9	0.862
Fustin	CNP0149925	-8.6	0.801	0.871	0.918
Galangin	CNP0236338	-9.1	0.802	0.902	0.889
galangin-8-sulfonate	CNP0422913	-8.8	0.524	0.737	0.714
Gallocatechin	CNP0162539	-9.3	0.841	0.918	0.931
Gallocatechin 3-O-Gallate	CNP0216497	-11.7	0.647	0.891	0.886
Gallocatechin 73-Di-O-Gallate	CNP0107384	-9.4	0.546	0.881	0.873
Gallocatechin 74-Di-O-Gallate	CNP0340823	-13.4	0.546	0.877	0.872
Gambiriin C	CNP0219300	-9.0	0.627	0.904	0.929
Genkwanol A	CNP0228515	-8.8	0.574	0.917	0.804
Gericudranin B	CNP0310538	-10.7	0.568	0.872	0.91
Gericudranin C	CNP0198804	-9.4	0.553	0.866	0.899
Gnidia Biflavonoid 4	CNP0232169	-13.9	0.565	0.923	0.937
Gossypetin	CNP0186913	-10.1	0.784	0.912	0.9
Gossypetin 3-O-Sulfate	CNP0424169	-10.1	0.513	0.723	0.879
Gossypetin 74-Dimethyl Ether	CNP0295013	-9.4	0.514	0.88	0.847
Guibourtinidol-(4Alpha->6)-Catechin	CNP0263196	-13.5	0.533	0.883	0.921
Haplogenin	CNP0285054	-9.8	0.514	0.88	0.847
Hegoflavone A	CNP0426567	-13.6	0.587	0.835	0.848
Hegoflavone B	CNP0425450	-13.8	0.587	0.835	0.848
Herbacetin	CNP0284245	-9.6	0.801	0.918	0.912
Herbacetin 8-Acetate	CNP0280062	-9.6	0.525	0.899	0.877
Hinokiflavone	CNP0317687	-12.7	0.557	0.899	0.87
Hovenitin I	CNP0161615	-9.5	0.617	0.905	0.938
Hypnogenol A	CNP0283028	-11.6	0.874	0.856	0.913
Hypnogenol B	CNP0201582	-13.6	0.83	0.84	0.907
Hypnogenol B1	CNP0424386	-13.5	0.951	0.911	0.944
Hypnum Acid	CNP0256310	-11.4	0.891	0.773	0.828
Hypnum Acid Methyl Ester	CNP0159322	-11.2	0.583	0.761	0.809
Isoetin	CNP0150301	-9.5	0.657	0.894	0.886
Isokaempferide	CNP0302990	-9.8	0.518	0.864	0.827
Isorhamnetin	CNP0304008	-9.6	0.632	0.893	0.871
Jeediflavanone	CNP0128522	-13.6	0.598	0.813	0.835
Kaempferol 3-O-Sulfate	CNP0160895	-9.2	0.517	0.632	0.846
Kaempferol 74-Dimethyl Ether	CNP0240511	-8.9	0.519	0.856	0.827
Kaempferol 7-O-Sulfate	CNP0157203	-9.6	0.555	0.718	0.838
Kaempferol 8-C-Sulfate	CNP0106197	-10.0	0.596	0.757	0.739
Lanaroflavone	CNP0360919	-13.1	0.658	0.908	0.906
Laricitrin	CNP0110420	-9.5	0.534	0.921	0.915
Leucodelphinidin	CNP0328254	-9.8	0.547	0.883	0.91
Loniflavone	CNP0314486	-12.8	0.638	0.837	0.815
Luteolin	CNP0279503	-9.3	0.81	0.876	0.863
Luteolin 34-Dimethyl Ether	CNP0184323	-8.9	0.504	0.792	0.759
Luteolin 3-Sulfate	CNP0361224	-9.7	0.536	0.65	0.822
Luteolin 4-Sulfate	CNP0331717	-9.6	0.536	0.65	0.822
Luteolin 7-Sulfate	CNP0225366	-9.7	0.501	0.629	0.794
Mearnsetin	CNP0153428	-9.6	0.578	0.903	0.889
Mesquitol(4Alpha->8)Catechin	CNP0231186	-13.0	0.543	0.918	0.942
Mesuaferrone B	CNP0339995	-12.4	0.677	0.829	0.854
Moghatin	CNP0408047	-8.6	0.706	0.874	0.864
Mollisacacidin	CNP0132968	-9.2	0.551	0.781	0.831
Morelosin	CNP0105978	-9.0	0.539	0.878	0.854
Morin	CNP0310279	-9.6	0.75	0.907	0.895
Myricetin	CNP0105429	-9.8	0.807	0.935	0.948
Myricetin 34-Dimethyl Ether	CNP0120950	-9.1	0.534	0.901	0.885
no name available	CNP0432480	-11.2	0.543	0.605	0.649
norartocarpetin	CNP0376829	-9.2	0.628	0.839	0.824
Norathyriol	CNP0294500	-8.8	0.557	0.88	0.871
Nornepetin	CNP0263650	-9.8	0.544	0.899	0.889
Norswertianin	CNP0232729	-8.7	0.518	0.877	0.872
Norwedelic Acid	CNP0196371	-8.7	0.549	0.787	0.768
Ochnaflavone	CNP0140643	-13.7	0.638	0.837	0.815
Ombuin	CNP0293671	-9.2	0.536	0.881	0.853
Onopordin	CNP0332039	-9.5	0.534	0.88	0.845
Ourateacatechin	CNP0164561	-9.1	0.628	0.867	0.869
Padmatin	CNP0120238	-9.4	0.685	0.856	0.9
Pallasiin	CNP0242790	-9.6	0.682	0.881	0.923
Pancibiflavonol	CNP0215050	-11.0	0.656	0.923	0.902
Philonotisflavone	CNP0302020	-12.7	0.538	0.878	0.878
Pinobanksin 3-Benzoate	CNP0425647	-10.0	0.653	0.817	0.834
Pinobanksin 3-Propionate	CNP0308083	-8.7	0.562	0.778	0.793
Pinoquercetin	CNP0267985	-10.0	0.551	0.89	0.861
Primetin	CNP0235699	-8.7	0.605	0.854	0.827
quercetagetin	CNP0376000	-10.2	0.641	0.929	0.934
Quercetin	CNP0103504	-9.7	0.874	0.918	0.916
Quercetin 33-Bissulfate	CNP0309607	-9.8	0.533	0.668	0.872
Quercetin 34-Bissulfate	CNP0118924	-9.7	0.533	0.668	0.872
quercetin 34-dimethyl ether	CNP0255161	-8.7	0.535	0.885	0.852
Quercetin 3-O-Sulfate	CNP0311768	-9.9	0.629	0.76	0.874
Quercetin 3-Sulfate	CNP0143310	-9.7	0.576	0.704	0.868
Quercetin 53-Dimethyl Ether	CNP0401811	-8.7	0.535	0.879	0.849
Quercetin 7,3',4'-Trimethyl Ether	CNP0242521	-8.7	0.503	0.85	0.817
Quercetin 74-Disulfate	CNP0424795	-9.8	0.534	0.726	0.859
Quercetin 7-O-Sulfate	CNP0424766	-9.9	0.578	0.75	0.854
Ranupetin	CNP0326931	-9.6	0.514	0.88	0.847
Resivit	CNP0295674	-9.8	0.652	0.828	0.859
Resokaempferol	CNP0281946	-13.0	0.615	0.875	0.842
Rhamnazin	CNP0237570	-9.1	0.536	0.881	0.853
Rhamnetin	CNP0330206	-9.4	0.58	0.883	0.856
Rhamnocitrin	CNP0338598	-8.9	0.557	0.864	0.837
Rhusflavone	CNP0154104	-13.8	0.563	0.828	0.846
Robinetinidol	CNP0286093	-9.0	0.702	0.879	0.879
Robustaflavone	CNP0211621	-13.6	0.595	0.805	0.78
Sepinol	CNP0205800	-9.0	0.529	0.831	0.875
Sexangularetin	CNP0164346	-9.4	0.529	0.909	0.881
Succedaneaflavanone	CNP0282355	-13.0	0.51	0.78	0.806
Sulcatone A	CNP0323428	-14.1	0.903	0.886	0.923
Sumaflavone	CNP0306091	-13.8	0.509	0.872	0.862
Swartziol	CNP0292269	-9.3	0.828	0.906	0.897
Symplocosidin	CNP0293110	-9.0	0.693	0.855	0.852
Syringetin	CNP0279025	-9.0	0.501	0.908	0.891
Taiwaniaflavone	CNP0102979	-12.3	0.548	0.802	0.795
Tamarixetin	CNP0137967	-9.4	0.632	0.893	0.871
Taxifolin	CNP0419478	-9.1	0.757	0.864	0.915
Taxifolin 3-Methyl Ether	CNP0231310	-9.0	0.651	0.851	0.864
Taxifolin 4-Methyl Ether	CNP0374193	-8.9	0.746	0.871	0.909
Taxifolin 5-Methyl Ether	CNP0106790	-9.1	0.683	0.853	0.896
Taxifolin 73-Dimethyl Ether	CNP0187602	-9.1	0.62	0.854	0.895
Teatannin	CNP0278204	-11.2	0.619	0.858	0.867
Tetrahydroamentoflavone	CNP0324555	-13.1	0.533	0.773	0.805
Tetrahydrohinokiflavone	CNP0184214	-12.7	0.504	0.866	0.864
Tetrahydrorobustaflavone	CNP0222108	-13.6	0.533	0.767	0.791
Theaflavate B	CNP0191307	-13.8	0.566	0.86	0.867
Theaflavin	CNP0209303	-13.6	0.72	0.885	0.89
Tricetin	CNP0164562	-9.5	0.707	0.917	0.919
Tricetin 4-Methyl Ether	CNP0137354	-9.2	0.501	0.846	0.831
Viscidulin I	CNP0266897	-9.1	0.776	0.904	0.893

## Sheet: Catechin family
COCONUT_NAME	COCONUT_ID	AFFINITY Kcal/Mol	CREATINE KINASE INIBITOR	FREE RADICAL SCAVENGER	ANTIOXIDANT
Epigallocatechin 3-O-(4-Hydroxybenzoate)	CNP0278959	-10.2	0.635	0.854	0.865
Gallocatechin 3-O-Gallate	CNP0216497	-11.7	0.647	0.891	0.886
Gallocatechin 74-Di-O-Gallate	CNP0340823	-13.4	0.546	0.877	0.872
Epicatechin 3-O-P-Hydroxybenzoate	CNP0180516	-10.4	0.729	0.813	0.824
Catechin 4-O-Gallate	CNP0175250	-10.9	0.714	0.88	0.871
Catechin 3-O-Gallate	CNP0269790	-11.4	0.714	0.88	0.871
7-Galloylcatechin	CNP0166710	-11.6	0.65	0.87	0.859
Catechin 57-Di-O-Gallate	CNP0314187	-11.6	0.547	0.851	0.84
Epigallocatechin 7-O-Gallate	CNP0308490	-11.6	0.593	0.882	0.876
Catechin 73-Di-O-Gallate	CNP0171654	-12.5	0.591	0.868	0.856
Catechin 53-Di-O-Gallate	CNP0392142	-12.5	0.59	0.865	0.853
Catechin 74-Di-O-Gallate	CNP0250624	-12.6	0.591	0.868	0.856
Butiniflavan-(4Beta->8)-Epicatechin	CNP0227165	-12.7	0.531	0.851	0.869
Cassiaflavan-(4Alpha->8)-Epicatechin	CNP0298337	-12.7	0.531	0.851	0.869
Catechin 54-Di-O-Gallate	CNP0219281	-12.8	0.59	0.865	0.853
Mesquitol(4Alpha->8)Catechin	CNP0231186	-13.0	0.543	0.918	0.942
Guibourtinidol-(4Alpha->6)-Catechin	CNP0263196	-13.5	0.533	0.883	0.921
Catechin 74-Dimethyl Ether	CNP0303134	-8.6	0.576	0.84	0.834
Epicatechin 34-Dimethyl Ether	CNP0326276	-8.6	0.634	0.826	0.821
Catechin	CNP0293352	-8.7	0.899	0.892	0.887
Catechin 4-Methyl Ether	CNP0389505	-8.9	0.693	0.855	0.852
3-Acetylcatechin	CNP0257996	-9.0	0.588	0.803	0.821
cassiaflavan-(4Alpha→8)-Epicatechin	CNP0152860	-9.0	0.577	0.635	0.664
Ourateacatechin	CNP0164561	-9.1	0.628	0.867	0.869
Gallocatechin	CNP0162539	-9.3	0.841	0.918	0.931
(-)-6-Chloroepicatechin	CNP0180077	-9.4	0.638	0.763	0.758
Gallocatechin 73-Di-O-Gallate	CNP0107384	-9.4	0.546	0.881	0.873
Catechin-(6->6)-Catechin	CNP0125771	-9.9	0.756	0.874	0.874
